# Supplementary material for: Polyphosphate and tyrosine phosphorylation in the N-terminal domain of the human mitochondrial Lon protease disrupts its functions
Source: Sci Rep. 2024 Apr 30;14:9923. doi: 10.1038/s41598-024-60030-9 (PMC11061198; doi:10.1038/s41598-024-60030-9)
Supplement: Supplementary file 3 — Supplementary Information 3. [file 41598_2024_60030_MOESM3_ESM.xlsx]

## Sheet: all identified TFAM peptides
Sequence	N-term cleavage window	C-term cleavage window	Amino acid before	Amino acid after	Length	Mass	Start position	End position	Unique (Groups)	Unique (Proteins)	Charges	PEP	Score	Identification type TFAM_LonpCMF_1	Identification type TFAM_LonpCMF_2	Identification type TFAM_LonWT_1	Identification type TFAM_LonWT_2	number of evidence entries for experiment TFAM_LonpCMF_1	number of evidence entries for experiment TFAM_LonpCMF_2	number of evidence entries for experiment TFAM_LonWT_1	number of evidence entries for experiment TFAM_LonWT_2	Intensity	Intensity TFAM_LonpCMF_1	Intensity TFAM_LonpCMF_2	Intensity TFAM_LonWT_1	Intensity TFAM_LonWT_2	mean intensity TFAM_LonpCMF	mean intensity TFAM_LonWT	id	MS/MS Count	LFQ intensity TFAM_LonpCMF_1	LFQ intensity TFAM_LonpCMF_2	LFQ intensity TFAM_LonWT_1	LFQ intensity TFAM_LonWT_2
PKKPVSSYL	______________________________	SVLASCPKKPVSSYLRFSKEQLPIFKAQNP	C	R	9	1017.59	9	17	yes	yes	2	0.014389	123.72	By MS/MS	By MS/MS	By matching	By MS/MS	2	1	1	2	12109000	3266100	2351700	1641000	4849800	2808900	3245400	700	6	3266100	2424300	2264700	12585000
KKPVSSYLRF	______________________________	LASCPKKPVSSYLRFSKEQLPIFKAQNPDA	P	S	10	1223.7	10	19	yes	yes	3	0.0222	94.692	By matching	By matching	By MS/MS	By MS/MS	2	2	2	2	30598000	2114400	2037300	18104000	8342800	2075850	13223400	464	5	2336000	2270300	23761000	21633000
VSSYLRFSKEQLPIFKA	______________________________	SYLRFSKEQLPIFKAQNPDAKTTELIRRIA	P	Q	17	2012.11	13	29	yes	yes	3;4	1.1251e-14	170.11	By MS/MS	By MS/MS	By MS/MS	By MS/MS	4	4	4	4	136590000	35985000	33741000	40868000	25996000	34863000	33432000	1043	26	39975000	37279000	53644000	67341000
VSSYLRFSKEQLPIF	______________________________	VSSYLRFSKEQLPIFKAQNPDAKTTELIRR	P	K	15	1812.98	13	27	yes	yes	2;3	0.0012904	94.09	By MS/MS	By MS/MS	By MS/MS	By MS/MS	4	4	4	3	45162000	12029000	11731000	12948000	8454300	11880000	10701150	1042	11	13241000	12951000	17024000	21933000
VSSYLRFS	______________________________	ASCPKKPVSSYLRFSKEQLPIFKAQNPDAK	P	K	8	957.492	13	20	yes	yes	2	0.054477	106.36	By MS/MS	By matching	By matching	By matching	2	2	2	2	20594000	4086100	3381100	8575100	4552200	3733600	6563650	1041	1	4540700	3706600	11250000	11798000
SSYLRFSKEQLPIFKA	______________________________	SYLRFSKEQLPIFKAQNPDAKTTELIRRIA	V	Q	16	1913.04	14	29	yes	yes	4	0.023241	82.55	By matching	By matching	By matching	By MS/MS	2	2	2	2	16507000	4709000	3401600	5300100	3096700	4055300	4198400	912	0	5267700	3715600	6918100	8022900
SYLRFSKEQLPIFKA	______________________________	SYLRFSKEQLPIFKAQNPDAKTTELIRRIA	S	Q	15	1826.01	15	29	yes	yes	2;3;4	3.668e-07	133.48	By MS/MS	By MS/MS	By MS/MS	By MS/MS	6	6	4	4	127140000	61306000	56242000	5751300	3844300	58774000	4797800	922	16	68125000	62119000	7524500	9962300
SYLRFSKEQLPIF	______________________________	VSSYLRFSKEQLPIFKAQNPDAKTTELIRR	S	K	13	1626.88	15	27	yes	yes	2;3	0.00044117	116.51	By MS/MS	By MS/MS	By MS/MS	By MS/MS	4	4	4	2	22780000	9424200	9694800	2744700	916280	9559500	1830490	921	11	10476000	10693000	3593700	2353400
YLRFSKEQLPIFKA	MSSVLASCPKKPVSSYLRFSKEQLPIFKAQ	SYLRFSKEQLPIFKAQNPDAKTTELIRRIA	S	Q	14	1738.98	16	29	yes	yes	3;4	0.0042377	93.823	By matching	By MS/MS	By MS/MS	By MS/MS	3	4	4	3	13492000	4332400	4058900	3307300	1793800	4195650	2550550	1082	5	4689500	4507800	4343800	4630900
LRFSKEQLPIFKA	SSVLASCPKKPVSSYLRFSKEQLPIFKAQN	SYLRFSKEQLPIFKAQNPDAKTTELIRRIA	Y	Q	13	1575.91	17	29	yes	yes	2;3;4	2.8684e-06	145.6	By MS/MS	By MS/MS	By MS/MS	By MS/MS	6	6	6	6	193500000	45776000	43099000	65964000	38657000	44437500	52310500	601	26	51178000	47863000	86330000	100230000
LRFSKEQLPIFKAQNPDAKTTEL	SSVLASCPKKPVSSYLRFSKEQLPIFKAQN	PIFKAQNPDAKTTELIRRIAQRWRELPDSK	Y	I	23	2673.45	17	39	yes	yes	4	0.050412	53.779	By MS/MS	By MS/MS	By matching	By matching	1	2	2	2	7043900	1055600	2136800	2387600	1463800	1596200	1925700	602	2	1055600	2349300	3130800	3782500
RFSKEQLPIFKA	SVLASCPKKPVSSYLRFSKEQLPIFKAQNP	SYLRFSKEQLPIFKAQNPDAKTTELIRRIA	L	Q	12	1462.83	18	29	yes	yes	2;3;4	1.4604e-06	163.99	By MS/MS	By MS/MS	By MS/MS	By MS/MS	6	6	6	6	15252000000	3390400000	3162600000	5821900000	2876800000	3276500000	4349350000	783	124	3764400000	3504900000	7627000000	7458300000
RFSKEQLPIF	SVLASCPKKPVSSYLRFSKEQLPIFKAQNP	VSSYLRFSKEQLPIFKAQNPDAKTTELIRR	L	K	10	1263.7	18	27	yes	yes	2;3	0.0016704	137.14	By MS/MS	By MS/MS	By MS/MS	By MS/MS	4	4	4	4	2343000000	521150000	526120000	847290000	448400000	523635000	647845000	781	20	581350000	578570000	1114800000	1161300000
RFSKEQLPIFKAQNPDAKTTEL	SVLASCPKKPVSSYLRFSKEQLPIFKAQNP	PIFKAQNPDAKTTELIRRIAQRWRELPDSK	L	I	22	2560.36	18	39	yes	yes	3;4;5	5.5846e-26	187.86	By MS/MS	By MS/MS	By MS/MS	By MS/MS	6	6	6	6	759830000	211830000	190000000	226090000	131910000	200915000	179000000	788	51	233760000	210920000	296950000	341800000
RFSKEQLPIFK	SVLASCPKKPVSSYLRFSKEQLPIFKAQNP	SSYLRFSKEQLPIFKAQNPDAKTTELIRRI	L	A	11	1391.79	18	28	yes	yes	3	1.1135e-05	164.9	By MS/MS	By MS/MS	By MS/MS	By MS/MS	2	2	2	2	49726000	36404000	6508700	4469900	2343500	21456350	3406700	782	9	40801000	7161200	5837800	6075100
RFSKEQLPIFKAQNPDAKT	SVLASCPKKPVSSYLRFSKEQLPIFKAQNP	EQLPIFKAQNPDAKTTELIRRIAQRWRELP	L	T	19	2217.19	18	36	yes	yes	4	2.8421e-36	223.51	By MS/MS	By MS/MS	By MS/MS	By MS/MS	2	2	2	2	76816000	18448000	18143000	27677000	12548000	18295500	20112500	786	16	20496000	20027000	36157000	32517000
RFSKEQLPIFKAQ	SVLASCPKKPVSSYLRFSKEQLPIFKAQNP	YLRFSKEQLPIFKAQNPDAKTTELIRRIAQ	L	N	13	1590.89	18	30	yes	yes	3	0.00042358	117.27	By matching	By matching	By MS/MS		2	2	1		47875000	16609000	17444000	13821000	0	17026500	6910500	784	1	18477000	19288000	17324000	0
RFSKEQLPIFKAQNPDAKTT	SVLASCPKKPVSSYLRFSKEQLPIFKAQNP	QLPIFKAQNPDAKTTELIRRIAQRWRELPD	L	E	20	2318.24	18	37	yes	yes	4	4.7786e-25	175.85	By matching	By matching	By matching	By MS/MS	2	2	2	1	22536000	5465200	5479000	9226800	2364700	5472100	5795750	787	2	6064400	6045000	12072000	6184500
RFSKEQLPIFKAQNPDA	SVLASCPKKPVSSYLRFSKEQLPIFKAQNP	SKEQLPIFKAQNPDAKTTELIRRIAQRWRE	L	K	17	1988.05	18	34	yes	yes	3	8.6981e-11	144.68	By MS/MS	By MS/MS	By MS/MS	By MS/MS	2	2	2	2	14252000	3824300	3833300	4267900	2326300	3828800	3297100	785	15	4314500	4243000	5612300	6030700
FSKEQLPIFKA	VLASCPKKPVSSYLRFSKEQLPIFKAQNPD	SYLRFSKEQLPIFKAQNPDAKTTELIRRIA	R	Q	11	1306.73	19	29	yes	yes	2;3	3.0278e-13	219.5	By MS/MS	By MS/MS	By MS/MS	By MS/MS	4	4	4	4	123060000	33907000	30936000	36735000	21485000	32421500	29110000	252	24	37999000	34192000	48168000	55740000
FSKEQLPIF	VLASCPKKPVSSYLRFSKEQLPIFKAQNPD	VSSYLRFSKEQLPIFKAQNPDAKTTELIRR	R	K	9	1107.6	19	27	yes	yes	2	0.015149	139.88	By MS/MS	By MS/MS	By MS/MS	By MS/MS	2	2	2	1	28456000	8701200	8192500	9128000	2434000	8446850	5781000	250	9	9612400	9036700	11964000	6365800
FSKEQLPIFK	VLASCPKKPVSSYLRFSKEQLPIFKAQNPD	SSYLRFSKEQLPIFKAQNPDAKTTELIRRI	R	A	10	1235.69	19	28	yes	yes	3	0.013851	103.91	By MS/MS	By matching			2	1			2189100	1868800	320280	0	0	1094540	0	251	1	2064600	379510	0	0
SKEQLPIFKA	LASCPKKPVSSYLRFSKEQLPIFKAQNPDA	SYLRFSKEQLPIFKAQNPDAKTTELIRRIA	F	Q	10	1159.66	20	29	yes	yes	2;3	1.1197e-17	244.61	By MS/MS	By MS/MS	By MS/MS	By MS/MS	4	4	4	4	10170000000	2111700000	2021500000	3954200000	2082500000	2066600000	3018350000	879	52	2346600000	2235900000	5195300000	5400500000
SKEQLPIF	LASCPKKPVSSYLRFSKEQLPIFKAQNPDA	VSSYLRFSKEQLPIFKAQNPDAKTTELIRR	F	K	8	960.528	20	27	yes	yes	2	0.023601	161.9	By MS/MS	By MS/MS	By MS/MS	By MS/MS	2	2	2	2	1931500000	404380000	376280000	726270000	424560000	390330000	575415000	877	14	450080000	415690000	952950000	1099700000
SKEQLPIFKAQNPDAKTTELIRRIA	LASCPKKPVSSYLRFSKEQLPIFKAQNPDA	QNPDAKTTELIRRIAQRWRELPDSKKKIYQ	F	Q	25	2866.6	20	44	yes	yes	3;4;5;6	1.3007e-18	161.16	By MS/MS	By MS/MS	By MS/MS	By MS/MS	8	7	8	8	1221900000	347150000	304190000	365540000	205000000	325670000	285270000	884	37	383770000	325980000	476730000	530920000
SKEQLPIFKAQNPDAKTTEL	LASCPKKPVSSYLRFSKEQLPIFKAQNPDA	PIFKAQNPDAKTTELIRRIAQRWRELPDSK	F	I	20	2257.2	20	39	yes	yes	2;3;4	9.1936e-84	291.08	By MS/MS	By MS/MS	By MS/MS	By MS/MS	6	6	6	6	327400000	87514000	80952000	108860000	50076000	84233000	79468000	882	45	97351000	89499000	142860000	129860000
SKEQLPIFKAQ	LASCPKKPVSSYLRFSKEQLPIFKAQNPDA	YLRFSKEQLPIFKAQNPDAKTTELIRRIAQ	F	N	11	1287.72	20	30	yes	yes	2;3	3.1089e-10	211.86	By MS/MS	By MS/MS	By MS/MS	By MS/MS	4	4	4	4	54904000	13327000	12740000	17676000	11161000	13033500	14418500	880	8	14765000	13989000	23161000	28934000
SKEQLPIFK	LASCPKKPVSSYLRFSKEQLPIFKAQNPDA	SSYLRFSKEQLPIFKAQNPDAKTTELIRRI	F	A	9	1088.62	20	28	yes	yes	2	1.1621e-05	195.7	By MS/MS	By MS/MS	By MS/MS	By matching	2	2	2	2	14296000	9742100	1897200	1676000	980320	5819650	1328160	878	5	10705000	2103800	2190500	2540600
SKEQLPIFKAQNPDAKTTELIRRI	LASCPKKPVSSYLRFSKEQLPIFKAQNPDA	AQNPDAKTTELIRRIAQRWRELPDSKKKIY	F	A	24	2795.57	20	43	yes	yes	4	0.064515	50.851	By matching	By MS/MS	By matching	By matching	1	1	2	1	3941200	907020	904740	1515800	613610	905880	1064705	883	1	907020	1072000	1993100	1604800
SKEQLPIFKAQNPDA	LASCPKKPVSSYLRFSKEQLPIFKAQNPDA	SKEQLPIFKAQNPDAKTTELIRRIAQRWRE	F	K	15	1684.88	20	34	yes	yes	2	0.0056294	83.204	By matching	By matching	By MS/MS	By matching	2	2	2	2	3249700	741230	810710	984740	713000	775970	848870	881	1	836270	901940	1285000	1848400
KEQLPIFKA	ASCPKKPVSSYLRFSKEQLPIFKAQNPDAK	SYLRFSKEQLPIFKAQNPDAKTTELIRRIA	S	Q	9	1072.63	21	29	yes	yes	2;3	2.2177e-09	214.29	By MS/MS	By MS/MS	By MS/MS	By MS/MS	4	4	4	3	1769500000	366920000	317290000	716940000	368310000	342105000	542625000	424	24	408330000	351680000	940300000	952890000
KEQLPIFKAQNPDAKTTELIRRIA	ASCPKKPVSSYLRFSKEQLPIFKAQNPDAK	QNPDAKTTELIRRIAQRWRELPDSKKKIYQ	S	Q	24	2779.57	21	44	yes	yes	4;5	9.5332e-19	168.57	By MS/MS	By MS/MS	By MS/MS	By MS/MS	4	4	4	4	240220000	57602000	69748000	68790000	44077000	63675000	56433500	427	30	63933000	76911000	89842000	114230000
KEQLPIFKAQNPDAKTTEL	ASCPKKPVSSYLRFSKEQLPIFKAQNPDAK	PIFKAQNPDAKTTELIRRIAQRWRELPDSK	S	I	19	2170.16	21	39	yes	yes	3;4	9.2214e-29	199.12	By MS/MS	By MS/MS	By MS/MS	By MS/MS	4	4	4	4	45192000	10762000	9322500	16931000	8176000	10042250	12553500	426	19	11912000	10342000	22186000	21183000
KEQLPIFKAQNPDAKT	ASCPKKPVSSYLRFSKEQLPIFKAQNPDAK	EQLPIFKAQNPDAKTTELIRRIAQRWRELP	S	T	16	1826.99	21	36	yes	yes	3	1.3087e-06	123.14	By matching	By matching	By MS/MS	By matching	2	2	2	2	5708600	898000	1465200	2126600	1218800	1181600	1672700	425	1	1026800	1619600	2759200	3157200
LPIFKAQNPDAKTTELIRRIA	PKKPVSSYLRFSKEQLPIFKAQNPDAKTTE	QNPDAKTTELIRRIAQRWRELPDSKKKIYQ	Q	Q	21	2394.37	24	44	yes	yes	4	0.00015836	102.33	By MS/MS	By MS/MS	By MS/MS	By MS/MS	2	2	1	2	9749900	3473500	3117700	1774300	1384400	3295600	1579350	592	7	3825400	3420100	2223900	3586400
PIFKAQNPDAKTTELIRRIA	KKPVSSYLRFSKEQLPIFKAQNPDAKTTEL	QNPDAKTTELIRRIAQRWRELPDSKKKIYQ	L	Q	20	2281.29	25	44	yes	yes	4	0.00024376	96.544	By MS/MS	By MS/MS	By MS/MS	By MS/MS	2	2	2	2	24469000	7732100	6125900	6976200	3635100	6929000	5305650	699	7	8548800	6780000	9053300	9407500
IFKAQNPDAKTTELIRRIA	KPVSSYLRFSKEQLPIFKAQNPDAKTTELI	QNPDAKTTELIRRIAQRWRELPDSKKKIYQ	P	Q	19	2184.24	26	44	yes	yes	4;5	3.8489e-07	121.19	By MS/MS	By MS/MS	By MS/MS	By MS/MS	4	4	4	4	20915000	6362500	6388800	4885800	3277900	6375650	4081850	370	6	6954000	7106100	6423500	8505900
KAQNPDAKTTELIRRIA	VSSYLRFSKEQLPIFKAQNPDAKTTELIRR	QNPDAKTTELIRRIAQRWRELPDSKKKIYQ	F	Q	17	1924.09	28	44	yes	yes	3;4;5	1.3627e-23	195.15	By MS/MS	By MS/MS	By MS/MS	By MS/MS	8	8	6	8	9350700000	2281900000	2146600000	3321500000	1600700000	2214250000	2461100000	405	83	2556500000	2371300000	4373400000	4148900000
KAQNPDAKTTEL	VSSYLRFSKEQLPIFKAQNPDAKTTELIRR	PIFKAQNPDAKTTELIRRIAQRWRELPDSK	F	I	12	1314.68	28	39	yes	yes	2;3	1.4169e-29	257.09	By MS/MS	By MS/MS	By MS/MS	By MS/MS	4	4	4	4	1032600000	197060000	209730000	285800000	340010000	203395000	312905000	403	19	222380000	228600000	376780000	880980000
KAQNPDAKTTELIRRI	VSSYLRFSKEQLPIFKAQNPDAKTTELIRR	AQNPDAKTTELIRRIAQRWRELPDSKKKIY	F	A	16	1853.05	28	43	yes	yes	3;4	2.3815e-13	170.56	By MS/MS	By MS/MS	By MS/MS	By MS/MS	4	4	4	4	390970000	97380000	84263000	145770000	63558000	90821500	104664000	404	14	109640000	92434000	191010000	164930000
AQNPDAKTTELIRRIA	SSYLRFSKEQLPIFKAQNPDAKTTELIRRI	QNPDAKTTELIRRIAQRWRELPDSKKKIYQ	K	Q	16	1795.99	29	44	yes	yes	3;4	0.0042072	82.908	By MS/MS	By MS/MS	By MS/MS	By MS/MS	3	4	4	3	35145000	9870100	13106000	8864000	3305100	11488050	6084550	80	10	10526000	14523000	11528000	8592600
QNPDAKTTELIRRIA	SYLRFSKEQLPIFKAQNPDAKTTELIRRIA	QNPDAKTTELIRRIAQRWRELPDSKKKIYQ	A	Q	15	1724.95	30	44	yes	yes	3;4	1.0188e-09	151.99	By MS/MS	By MS/MS	By MS/MS	By MS/MS	6	6	5	6	19828000000	3724500000	3833300000	8643600000	3626400000	3778900000	6135000000	746	72	4145000000	4233600000	11344000000	9400400000
QNPDAKTTEL	SYLRFSKEQLPIFKAQNPDAKTTELIRRIA	PIFKAQNPDAKTTELIRRIAQRWRELPDSK	A	I	10	1115.55	30	39	yes	yes	2	9.5101e-05	172.28	By MS/MS	By MS/MS	By MS/MS	By MS/MS	2	2	2	2	1935200000	238730000	261430000	939790000	495240000	250080000	717515000	743	10	267380000	289460000	1234100000	1283800000
QNPDAKTTELIRRI	SYLRFSKEQLPIFKAQNPDAKTTELIRRIA	AQNPDAKTTELIRRIAQRWRELPDSKKKIY	A	A	14	1653.92	30	43	yes	yes	3;4	9.784e-07	147.18	By MS/MS	By MS/MS	By MS/MS	By MS/MS	4	4	4	4	747770000	168230000	155120000	301400000	123020000	161675000	212210000	745	20	185500000	171350000	394280000	318700000
QNPDAKTTELI	SYLRFSKEQLPIFKAQNPDAKTTELIRRIA	IFKAQNPDAKTTELIRRIAQRWRELPDSKK	A	R	11	1228.63	30	40	yes	yes	2	0.22753	60.59	By matching	By MS/MS	By matching	By matching	1	1	1	2	2722300	391820	416170	864200	1050100	403995	957150	744	0	391820	429000	1192600	2723600
NPDAKTTELIRRIA	YLRFSKEQLPIFKAQNPDAKTTELIRRIAQ	QNPDAKTTELIRRIAQRWRELPDSKKKIYQ	Q	Q	14	1596.89	31	44	yes	yes	4	0.0001789	117.03	By MS/MS	By MS/MS	By MS/MS	By MS/MS	2	2	2	2	78691000	20609000	15692000	27834000	14556000	18150500	21195000	688	8	22992000	17251000	36437000	37790000
PDAKTTELIRRIA	LRFSKEQLPIFKAQNPDAKTTELIRRIAQR	QNPDAKTTELIRRIAQRWRELPDSKKKIYQ	N	Q	13	1482.85	32	44	yes	yes	3	0.021696	81.431	By MS/MS	By MS/MS	By MS/MS	By MS/MS	2	2	2	2	30178000	7576400	7479100	9987600	5135200	7527750	7561400	697	2	8583500	8257400	13163000	13317000
DAKTTELIRRIA	RFSKEQLPIFKAQNPDAKTTELIRRIAQRW	QNPDAKTTELIRRIAQRWRELPDSKKKIYQ	P	Q	12	1385.8	33	44	yes	yes	3	0.027396	85.522	By MS/MS	By MS/MS	By MS/MS	By MS/MS	2	2	2	2	27102000	5581300	5751100	10583000	5186400	5666200	7884700	108	5	6367800	6353000	13835000	13432000
AKTTELIRRIA	FSKEQLPIFKAQNPDAKTTELIRRIAQRWR	QNPDAKTTELIRRIAQRWRELPDSKKKIYQ	D	Q	11	1270.77	34	44	yes	yes	3;4	0.00013903	149.23	By MS/MS	By MS/MS	By MS/MS	By MS/MS	5	6	6	6	219770000	58209000	59095000	68525000	33939000	58652000	51232000	54	16	63906000	65058000	89616000	87980000
KTTELIRRIA	SKEQLPIFKAQNPDAKTTELIRRIAQRWRE	QNPDAKTTELIRRIAQRWRELPDSKKKIYQ	A	Q	10	1199.73	35	44	yes	yes	3	0.04396	78.932	By MS/MS	By MS/MS	By MS/MS	By MS/MS	2	2	2	2	794990000	178870000	161820000	306780000	147520000	170345000	227150000	500	1	197420000	179740000	401060000	382350000
TELIRRIA	EQLPIFKAQNPDAKTTELIRRIAQRWRELP	QNPDAKTTELIRRIAQRWRELPDSKKKIYQ	T	Q	8	970.592	37	44	yes	yes	3	0.062721	102.72	By MS/MS	By MS/MS	By MS/MS	By MS/MS	2	2	2	1	726150000	178620000	132650000	313410000	101480000	155635000	207445000	933	2	198180000	146710000	408980000	265400000
IRRIAQRWRELPDSKKKIYQ	PIFKAQNPDAKTTELIRRIAQRWRELPDSK	QRWRELPDSKKKIYQDAYRAEWQVYKEEIS	L	D	20	2583.49	40	59	yes	yes	5;6	0.016952	68.187	By MS/MS	By MS/MS	By MS/MS	By MS/MS	4	4	3	3	47920000	11521000	12228000	14811000	9360600	11874500	12085800	388	3	12931000	13530000	19085000	24210000
IRRIAQRWRELPDSKKKIYQDAYRA	PIFKAQNPDAKTTELIRRIAQRWRELPDSK	LPDSKKKIYQDAYRAEWQVYKEEISRFKEQ	L	E	25	3159.75	40	64	yes	yes	6	0.057345	50.851	By MS/MS	By MS/MS	By MS/MS	By MS/MS	2	3	3	2	18432000	4042000	6193200	6066100	2130300	5117600	4098200	389	2	4604800	6666100	7903500	5516900
AQRWRELPDSKKKIYQDAYRA	AQNPDAKTTELIRRIAQRWRELPDSKKKIY	LPDSKKKIYQDAYRAEWQVYKEEISRFKEQ	I	E	21	2621.38	44	64	yes	yes	4;5;6	8.114e-05	108.92	By MS/MS	By MS/MS	By MS/MS	By MS/MS	6	6	6	6	746210000	144750000	154860000	316070000	130540000	149805000	223305000	85	69	162760000	171210000	418050000	338660000
AQRWRELPDSKKKIYQ	AQNPDAKTTELIRRIAQRWRELPDSKKKIY	QRWRELPDSKKKIYQDAYRAEWQVYKEEIS	I	D	16	2045.12	44	59	yes	yes	3;4;5	1.4422e-09	146.96	By MS/MS	By MS/MS	By MS/MS	By MS/MS	6	6	6	6	310220000	45896000	46001000	151670000	66653000	45948500	109161500	83	22	51588000	51375000	199770000	172770000
AQRWRELPDSKKKIYQDA	AQNPDAKTTELIRRIAQRWRELPDSKKKIY	WRELPDSKKKIYQDAYRAEWQVYKEEISRF	I	Y	18	2231.18	44	61	yes	yes	4;5	3.3492e-07	119.4	By MS/MS	By MS/MS	By MS/MS	By MS/MS	4	4	4	4	124110000	18881000	25504000	57148000	22576000	22192500	39862000	84	23	21150000	28272000	75047000	58549000
AQRWRELPDSKKKIY	AQNPDAKTTELIRRIAQRWRELPDSKKKIY	AQRWRELPDSKKKIYQDAYRAEWQVYKEEI	I	Q	15	1917.06	44	58	yes	yes	4;5	0.014932	84.753	By MS/MS	By MS/MS	By MS/MS	By MS/MS	4	4	2	4	19652000	6481000	6384800	3612300	3174000	6432900	3393150	82	4	7208900	7074800	4527700	8228100
AQRWRELPDSKKKIYQDAYRAEWQV	AQNPDAKTTELIRRIAQRWRELPDSKKKIY	KKKIYQDAYRAEWQVYKEEISRFKEQLTPS	I	Y	25	3163.63	44	68	yes	yes	5	0.013929	60.398	By MS/MS	By matching	By MS/MS	By matching	2	2	2	2	13842000	3150300	3908900	4278400	2504600	3529600	3391500	86	3	3536900	4295400	5600800	6504900
QRWRELPDSKKKIYQDAYRA	QNPDAKTTELIRRIAQRWRELPDSKKKIYQ	LPDSKKKIYQDAYRAEWQVYKEEISRFKEQ	A	E	20	2550.35	45	64	yes	yes	3;4;5;6	1.4646e-11	144.66	By MS/MS	By MS/MS	By MS/MS	By MS/MS	16	19	17	16	14551000000	2299600000	2903700000	6751800000	2595600000	2601650000	4673700000	756	370	2584900000	3219700000	8893100000	6730600000
QRWRELPDSKKKIYQ	QNPDAKTTELIRRIAQRWRELPDSKKKIYQ	QRWRELPDSKKKIYQDAYRAEWQVYKEEIS	A	D	15	1974.08	45	59	yes	yes	2;3;4;5;6	5.2732e-17	189.1	By MS/MS	By MS/MS	By MS/MS	By MS/MS	10	10	10	10	5788300000	748110000	841240000	2990400000	1208500000	794675000	2099450000	751	96	840180000	931370000	3919500000	3130100000
QRWRELPDSKKKIYQDA	QNPDAKTTELIRRIAQRWRELPDSKKKIYQ	WRELPDSKKKIYQDAYRAEWQVYKEEISRF	A	Y	17	2160.14	45	61	yes	yes	3;4;5	1.5713e-07	126.88	By MS/MS	By MS/MS	By MS/MS	By MS/MS	6	6	7	6	2220500000	305480000	404710000	1074900000	435450000	355095000	755175000	753	39	343130000	447370000	1415100000	1128500000
QRWRELPDSKKKIY	QNPDAKTTELIRRIAQRWRELPDSKKKIYQ	AQRWRELPDSKKKIYQDAYRAEWQVYKEEI	A	Q	14	1846.02	45	58	yes	yes	3;4;5	7.7578e-09	157.52	By MS/MS	By MS/MS	By MS/MS	By MS/MS	5	6	6	6	575160000	73205000	84344000	327570000	90036000	78774500	208803000	750	24	83021000	93333000	431260000	233490000
QRWRELPDSKKKIYQDAYRAEWQV	QNPDAKTTELIRRIAQRWRELPDSKKKIYQ	KKKIYQDAYRAEWQVYKEEISRFKEQLTPS	A	Y	24	3092.59	45	68	yes	yes	4;5;6	0.00076369	91.319	By MS/MS	By MS/MS	By MS/MS	By MS/MS	6	6	6	6	287960000	60038000	74347000	104770000	48812000	67192500	76791000	757	56	67766000	82085000	137510000	126550000
QRWRELPDSKKKIYQD	QNPDAKTTELIRRIAQRWRELPDSKKKIYQ	RWRELPDSKKKIYQDAYRAEWQVYKEEISR	A	A	16	2089.11	45	60	yes	yes	4;5	6.884e-07	128.9	By MS/MS	By MS/MS	By MS/MS	By MS/MS	4	4	2	3	86528000	35435000	40504000	4789800	5800000	37969500	5294900	752	11	40042000	44890000	6258100	14969000
QRWRELPDSKKKIYQDAYR	QNPDAKTTELIRRIAQRWRELPDSKKKIYQ	ELPDSKKKIYQDAYRAEWQVYKEEISRFKE	A	A	19	2479.31	45	63	yes	yes	4;5;6	2.2901e-07	126.88	By MS/MS	By MS/MS	By MS/MS	By matching	5	5	4	3	49833000	28509000	8408300	9891000	3024100	18458650	6457550	755	12	30488000	9248000	13079000	7843600
QRWRELPDSKKK	QNPDAKTTELIRRIAQRWRELPDSKKKIYQ	RIAQRWRELPDSKKKIYQDAYRAEWQVYKE	A	I	12	1569.87	45	56	yes	yes	4	0.035494	79.089	By matching	By MS/MS	By MS/MS	By matching	2	2	1	2	15308000	5476900	5789900	2356900	1684700	5633400	2020800	748	1	6172600	6414100	2954200	4363300
QRWRELPDSKKKI	QNPDAKTTELIRRIAQRWRELPDSKKKIYQ	IAQRWRELPDSKKKIYQDAYRAEWQVYKEE	A	Y	13	1682.96	45	57	yes	yes	4;5	0.017191	85.554	By MS/MS	By matching	By MS/MS	By matching	4	3	3	2	26880000	6902200	3629500	12817000	3531100	5265850	8174050	749	1	7712500	4002500	16870000	9145800
QRWRELPDSKKKIYQDAY	QNPDAKTTELIRRIAQRWRELPDSKKKIYQ	RELPDSKKKIYQDAYRAEWQVYKEEISRFK	A	R	18	2323.21	45	62	yes	yes	4	0.0024397	84.14	By MS/MS	By MS/MS	By MS/MS	By matching	2	2	1	1	8278900	2510200	2882000	2129300	757360	2696100	1443330	754	2	2844500	3226200	2669000	1945200
RWRELPDSKKKIYQ	NPDAKTTELIRRIAQRWRELPDSKKKIYQD	QRWRELPDSKKKIYQDAYRAEWQVYKEEIS	Q	D	14	1846.02	46	59	yes	yes	4	0.0036036	94.728		By MS/MS	By MS/MS	By MS/MS		1	2	2	8820000	0	1173200	5410000	2236800	586600	3823400	825	5	0	1209300	7110300	5797300
WRELPDSKKKIYQDAYRA	PDAKTTELIRRIAQRWRELPDSKKKIYQDA	LPDSKKKIYQDAYRAEWQVYKEEISRFKEQ	R	E	18	2266.19	47	64	yes	yes	4;5	2.889e-28	195.46	By MS/MS	By MS/MS	By MS/MS	By MS/MS	4	4	4	4	82745000	20656000	18446000	31819000	11824000	19551000	21821500	1059	32	23423000	20317000	41832000	30624000
WRELPDSKKKIYQ	PDAKTTELIRRIAQRWRELPDSKKKIYQDA	QRWRELPDSKKKIYQDAYRAEWQVYKEEIS	R	D	13	1689.92	47	59	yes	yes	4	0.00030308	122.46	By MS/MS	By matching	By MS/MS	By matching	2	1	3	2	19698000	4190700	1438000	10568000	3501900	2814350	7034950	1058	2	4732100	1703900	14081000	9066800
RELPDSKKKIYQDAYRA	DAKTTELIRRIAQRWRELPDSKKKIYQDAY	LPDSKKKIYQDAYRAEWQVYKEEISRFKEQ	W	E	17	2080.11	48	64	yes	yes	3;4;5	8.04e-16	173.87	By MS/MS	By MS/MS	By MS/MS	By MS/MS	5	5	6	6	155750000	25979000	35564000	66772000	27433000	30771500	47102500	770	27	29173000	38754000	87264000	71165000
RELPDSKKKIYQ	DAKTTELIRRIAQRWRELPDSKKKIYQDAY	QRWRELPDSKKKIYQDAYRAEWQVYKEEIS	W	D	12	1503.84	48	59	yes	yes	3;4	1.4435e-06	164.11	By MS/MS	By MS/MS	By MS/MS	By MS/MS	4	4	4	4	45265000	6798700	6608200	21063000	10795000	6703450	15929000	769	11	7574900	7233800	27717000	27963000
ELPDSKKKIYQDAYRA	AKTTELIRRIAQRWRELPDSKKKIYQDAYR	LPDSKKKIYQDAYRAEWQVYKEEISRFKEQ	R	E	16	1924.01	49	64	yes	yes	2;4	0.0055654	78.285	By MS/MS	By MS/MS			4	4			28321000	11857000	16464000	0	0	14160500	0	201	2	13186000	18091000	0	0
ELPDSKKKIYQ	AKTTELIRRIAQRWRELPDSKKKIYQDAYR	QRWRELPDSKKKIYQDAYRAEWQVYKEEIS	R	D	11	1347.74	49	59	yes	yes	3	0.062848	73.781	By matching	By MS/MS			1	2			1616600	464350	1152200	0	0	808275	0	200	1	574970	1278800	0	0
DSKKKIYQDAYRA	TELIRRIAQRWRELPDSKKKIYQDAYRAEW	LPDSKKKIYQDAYRAEWQVYKEEISRFKEQ	P	E	13	1584.83	52	64	yes	yes	2;3;4	1.2342e-08	163.27	By MS/MS	By MS/MS	By MS/MS	By MS/MS	6	6	5	4	84189000	20957000	18824000	27357000	17051000	19890500	22204000	148	12	23445000	20828000	35832000	44201000
SKKKIYQDAYRA	ELIRRIAQRWRELPDSKKKIYQDAYRAEWQ	LPDSKKKIYQDAYRAEWQVYKEEISRFKEQ	D	E	12	1469.8	53	64	yes	yes	2;3;4	9.7549e-18	203.7	By MS/MS	By MS/MS	By MS/MS	By MS/MS	11	12	9	6	200910000	52913000	97892000	30090000	20015000	75402500	25052500	886	45	62534000	111150000	38388000	52132000
SKKKIYQDAYR	ELIRRIAQRWRELPDSKKKIYQDAYRAEWQ	ELPDSKKKIYQDAYRAEWQVYKEEISRFKE	D	A	11	1398.76	53	63	yes	yes	3;4	0.046648	79.693	By MS/MS	By matching			3	1			2576400	2475600	100790	0	0	1288195	0	885	3	2674500	119430	0	0
KKKIYQDAYRA	LIRRIAQRWRELPDSKKKIYQDAYRAEWQV	LPDSKKKIYQDAYRAEWQVYKEEISRFKEQ	S	E	11	1382.77	54	64	yes	yes	3;4	0.0031922	96.64	By MS/MS	By matching	By MS/MS	By MS/MS	4	3	5	4	34878000	10357000	5900900	11386000	7233600	8128950	9309800	463	6	11701000	6537800	15308000	18702000
IYQDAYRA	RIAQRWRELPDSKKKIYQDAYRAEWQVYKE	LPDSKKKIYQDAYRAEWQVYKEEISRFKEQ	K	E	8	998.482	57	64	yes	yes	2	0.035786	114.6	By MS/MS	By MS/MS			2	1			11620000	8310900	3308700	0	0	5809800	0	401	1	9376300	3410700	0	0
YQDAYRAEWQV	IAQRWRELPDSKKKIYQDAYRAEWQVYKEE	KKKIYQDAYRAEWQVYKEEISRFKEQLTPS	I	Y	11	1427.65	58	68	yes	yes	2	0.014051	106.62	By MS/MS	By MS/MS	By MS/MS	By MS/MS	2	2	2	2	5428100	1497400	1201600	1769200	959940	1349500	1364570	1087	4	1662800	1331500	2337300	2489600
QDAYRAEWQVYKEEISRF	AQRWRELPDSKKKIYQDAYRAEWQVYKEEI	YRAEWQVYKEEISRFKEQLTPSQIMSLEKE	Y	K	18	2317.11	59	76	yes	yes	4	0.00011415	103.1	By matching	By MS/MS	By MS/MS	By MS/MS	2	2	2	2	5674400	1055000	1405100	2279800	934520	1230050	1607160	717	2	1194400	1544100	2983400	2438400
DAYRAEWQVYKEEISRFKEQL	QRWRELPDSKKKIYQDAYRAEWQVYKEEIS	WQVYKEEISRFKEQLTPSQIMSLEKEIMDK	Q	T	21	2687.33	60	80	yes	yes	3;4;5	1.4615e-17	160.13	By MS/MS	By MS/MS	By MS/MS	By MS/MS	6	6	5	6	238490000	61023000	70812000	55910000	50743000	65917500	53326500	113	25	67507000	78461000	76280000	131560000
DAYRAEWQV	QRWRELPDSKKKIYQDAYRAEWQVYKEEIS	KKKIYQDAYRAEWQVYKEEISRFKEQLTPS	Q	Y	9	1136.53	60	68	yes	yes	2	0.010212	157.68	By MS/MS	By MS/MS	By MS/MS	By MS/MS	2	2	2	2	367130000	66158000	61664000	149230000	90074000	63911000	119652000	111	18	73355000	68222000	196200000	233450000
DAYRAEWQVYKEEISRF	QRWRELPDSKKKIYQDAYRAEWQVYKEEIS	YRAEWQVYKEEISRFKEQLTPSQIMSLEKE	Q	K	17	2189.05	60	76	yes	yes	3;4	1.7351e-11	152.71	By MS/MS	By MS/MS	By MS/MS	By MS/MS	4	4	4	3	185720000	32254000	36816000	83303000	33348000	34535000	58325500	112	26	35800000	40601000	109580000	86680000
YRAEWQVYKEEISRFKEQL	WRELPDSKKKIYQDAYRAEWQVYKEEISRF	WQVYKEEISRFKEQLTPSQIMSLEKEIMDK	A	T	19	2501.27	62	80	yes	yes	4;5	8.6528e-12	148.56	By MS/MS	By MS/MS	By MS/MS	By MS/MS	4	4	4	4	111780000	24221000	30952000	39399000	17208000	27586500	28303500	1089	47	27033000	34195000	51671000	44623000
YRAEWQVYKEEISRF	WRELPDSKKKIYQDAYRAEWQVYKEEISRF	YRAEWQVYKEEISRFKEQLTPSQIMSLEKE	A	K	15	2002.99	62	76	yes	yes	3;4	1.5849e-12	162.29	By MS/MS	By MS/MS	By MS/MS	By MS/MS	4	4	4	4	126280000	24528000	27157000	49144000	25450000	25842500	37297000	1088	34	27036000	30089000	64385000	65945000
EWQVYKEEISRF	LPDSKKKIYQDAYRAEWQVYKEEISRFKEQ	YRAEWQVYKEEISRFKEQLTPSQIMSLEKE	A	K	12	1612.79	65	76	yes	yes	2;3	1.0438e-50	293.62	By MS/MS	By MS/MS	By MS/MS	By MS/MS	4	4	4	4	7905600000	1625400000	1668700000	2944000000	1667500000	1647050000	2305750000	231	64	1813000000	1854800000	3872600000	4317400000
EWQVYKEEISRFKEQL	LPDSKKKIYQDAYRAEWQVYKEEISRFKEQ	WQVYKEEISRFKEQLTPSQIMSLEKEIMDK	A	T	16	2111.07	65	80	yes	yes	2;3;4	4.3699e-34	236.43	By MS/MS	By MS/MS	By MS/MS	By MS/MS	8	7	5	6	4576400000	1116500000	1233700000	1568100000	658040000	1175100000	1113070000	233	93	1234000000	1368400000	2071700000	1699000000
EWQVYKEEISRFKEQLTPSQIMS	LPDSKKKIYQDAYRAEWQVYKEEISRFKEQ	ISRFKEQLTPSQIMSLEKEIMDKHLKRKAM	A	L	23	2855.42	65	87	yes	yes	2;3;4	1.0901e-35	196.89	By MS/MS	By MS/MS	By MS/MS	By MS/MS	10	11	10	10	3733700000	931510000	1017100000	1023400000	761690000	974305000	892545000	238	75	1027900000	1122400000	1318500000	1975500000
EWQVYKEEISRFKEQLTPSQIMSL	LPDSKKKIYQDAYRAEWQVYKEEISRFKEQ	SRFKEQLTPSQIMSLEKEIMDKHLKRKAMT	A	E	24	2968.5	65	88	yes	yes	3;4	8.154e-36	195.56	By MS/MS	By MS/MS	By MS/MS	By MS/MS	8	8	5	5	631910000	224200000	296790000	74400000	36528000	260495000	55464000	239	35	250980000	328560000	93652000	95110000
EWQVYKEEIS	LPDSKKKIYQDAYRAEWQVYKEEISRFKEQ	DAYRAEWQVYKEEISRFKEQLTPSQIMSLE	A	R	10	1309.62	65	74	yes	yes	2	9.232e-13	231.38	By MS/MS	By MS/MS	By MS/MS	By MS/MS	2	2	2	2	258170000	70961000	71455000	74573000	41180000	71208000	57876500	229	9	78930000	78900000	98337000	106670000
EWQVYKEEISRFKEQLTPSQIM	LPDSKKKIYQDAYRAEWQVYKEEISRFKEQ	EISRFKEQLTPSQIMSLEKEIMDKHLKRKA	A	S	22	2768.38	65	86	yes	yes	3	1.0379e-17	156.73	By MS/MS	By MS/MS	By MS/MS	By MS/MS	2	2	2	2	83097000	16890000	22385000	31412000	12411000	19637500	21911500	237	20	18832000	24639000	41059000	32175000
EWQVYKEEISRFKEQLTPSQI	LPDSKKKIYQDAYRAEWQVYKEEISRFKEQ	EEISRFKEQLTPSQIMSLEKEIMDKHLKRK	A	M	21	2637.34	65	85	yes	yes	3;4	1.6386e-11	139.17	By MS/MS	By MS/MS	By MS/MS	By MS/MS	4	4	4	4	83867000	20692000	18045000	31054000	14075000	19368500	22564500	236	26	22883000	19897000	40919000	36479000
EWQVYKEEI	LPDSKKKIYQDAYRAEWQVYKEEISRFKEQ	QDAYRAEWQVYKEEISRFKEQLTPSQIMSL	A	S	9	1222.59	65	73	yes	yes	2	0.00098331	182.53	By MS/MS	By MS/MS	By MS/MS	By MS/MS	2	2	2	2	83801000	18884000	18044000	30755000	16118000	18464000	23436500	228	6	21127000	19899000	40360000	41782000
EWQVYKEEISR	LPDSKKKIYQDAYRAEWQVYKEEISRFKEQ	AYRAEWQVYKEEISRFKEQLTPSQIMSLEK	A	F	11	1465.72	65	75	yes	yes	2	3.1962e-07	189.13	By MS/MS	By MS/MS	By matching	By matching	2	2	2	2	27133000	19033000	3239000	3562300	1299300	11136000	2430800	230	4	21382000	3577200	4683900	3371100
EWQVYKEEISRFKEQ	LPDSKKKIYQDAYRAEWQVYKEEISRFKEQ	EWQVYKEEISRFKEQLTPSQIMSLEKEIMD	A	L	15	1997.98	65	79	yes	yes	3;4	2.2452e-12	157.35	By MS/MS	By MS/MS	By MS/MS	By MS/MS	4	4	4	3	23796000	6345600	4863800	8745400	3841000	5604700	6293200	232	14	7044700	5386700	11439000	9919700
EWQVYKEEISRFKEQLTP	LPDSKKKIYQDAYRAEWQVYKEEISRFKEQ	VYKEEISRFKEQLTPSQIMSLEKEIMDKHL	A	S	18	2309.17	65	82	yes	yes	3	8.5011e-05	106.36	By MS/MS	By MS/MS	By MS/MS	By MS/MS	2	2	2	1	14186000	3175600	3123700	6738500	1147900	3149650	3943200	234	14	3554100	3451800	8891100	3002200
EWQVYKEE	LPDSKKKIYQDAYRAEWQVYKEEISRFKEQ	YQDAYRAEWQVYKEEISRFKEQLTPSQIMS	A	I	8	1109.5	65	72	yes	yes	2	0.034051	153.71	By MS/MS	By MS/MS	By MS/MS	By MS/MS	2	2	2	2	9107600	2600400	2078900	2928200	1500100	2339650	2214150	227	5	2863300	2312700	3869300	3887300
EWQVYKEEISRFKEQLTPS	LPDSKKKIYQDAYRAEWQVYKEEISRFKEQ	YKEEISRFKEQLTPSQIMSLEKEIMDKHLK	A	Q	19	2396.2	65	83	yes	yes	3	0.013131	71.594	By matching	By MS/MS			1	2			1979600	777980	1201600	0	0	989790	0	235	1	777980	1333100	0	0
WQVYKEEISRF	PDSKKKIYQDAYRAEWQVYKEEISRFKEQL	YRAEWQVYKEEISRFKEQLTPSQIMSLEKE	E	K	11	1483.75	66	76	yes	yes	2;3	4.5777e-09	152.07	By MS/MS	By MS/MS	By matching		4	4	1		72919000	38180000	34394000	344960	0	36287000	172480	1057	12	42712000	37969000	432380	0
WQVYKEEIS	PDSKKKIYQDAYRAEWQVYKEEISRFKEQL	DAYRAEWQVYKEEISRFKEQLTPSQIMSLE	E	R	9	1180.58	66	74	yes	yes	2	0.048893	78.334	By MS/MS				2				0	0	0	0	0	0	0	1056	2	0	0	0	0
QVYKEEISRF	DSKKKIYQDAYRAEWQVYKEEISRFKEQLT	YRAEWQVYKEEISRFKEQLTPSQIMSLEKE	W	K	10	1297.67	67	76	yes	yes	2;3	0.00077712	151.07	By MS/MS	By MS/MS	By MS/MS	By MS/MS	4	4	4	4	67415000	12727000	12867000	29227000	12593000	12797000	20910000	759	13	13846000	14242000	38380000	32637000
QVYKEEISRFKEQL	DSKKKIYQDAYRAEWQVYKEEISRFKEQLT	WQVYKEEISRFKEQLTPSQIMSLEKEIMDK	W	T	14	1795.95	67	80	yes	yes	3;4	0.0022364	98.337	By MS/MS	By MS/MS	By MS/MS	By MS/MS	3	4	4	3	36034000	5207500	7056100	17514000	6256900	6131800	11885450	760	14	6080800	7758000	23068000	16271000
QVYKEEISRFKEQLTPSQIMS	DSKKKIYQDAYRAEWQVYKEEISRFKEQLT	ISRFKEQLTPSQIMSLEKEIMDKHLKRKAM	W	L	21	2540.29	67	87	yes	yes	3	0.00010423	106.94	By matching	By MS/MS	By MS/MS		2	2	2		7572900	1381500	1778200	4413100	0	1579850	2206550	761	4	1532700	1960000	5770700	0
QVYKEEISRFKEQLTPSQIMSL	DSKKKIYQDAYRAEWQVYKEEISRFKEQLT	SRFKEQLTPSQIMSLEKEIMDKHLKRKAMT	W	E	22	2653.38	67	88	yes	yes	3	0.03991	55.763	By matching		By MS/MS	By matching	1		2	1	1294600	259270	0	825490	209890	129635	517690	762	1	259270	0	1079700	548920
VYKEEISRF	SKKKIYQDAYRAEWQVYKEEISRFKEQLTP	YRAEWQVYKEEISRFKEQLTPSQIMSLEKE	Q	K	9	1169.61	68	76	yes	yes	3	0.053561	77.379		By MS/MS				1			0	0	0	0	0	0	0	1049	1	0	0	0	0
YKEEISRFKEQL	KKKIYQDAYRAEWQVYKEEISRFKEQLTPS	WQVYKEEISRFKEQLTPSQIMSLEKEIMDK	V	T	12	1568.82	69	80	yes	yes	2;3;4	8.0176e-22	240.12	By MS/MS	By MS/MS	By MS/MS	By MS/MS	8	7	8	8	5406500000	1230600000	1156200000	2145400000	874250000	1193400000	1509825000	1070	53	1350900000	1280400000	2814100000	2265700000
YKEEISRF	KKKIYQDAYRAEWQVYKEEISRFKEQLTPS	YRAEWQVYKEEISRFKEQLTPSQIMSLEKE	V	K	8	1070.54	69	76	yes	yes	2;3	0.022038	162.97	By MS/MS	By MS/MS	By MS/MS	By MS/MS	6	6	6	6	2863000000	540850000	543970000	1120300000	657930000	542410000	889115000	1069	24	598680000	601090000	1473100000	1704900000
YKEEISRFKEQLTPSQIMS	KKKIYQDAYRAEWQVYKEEISRFKEQLTPS	ISRFKEQLTPSQIMSLEKEIMDKHLKRKAM	V	L	19	2313.17	69	87	yes	yes	2;3;4	3.7859e-17	156.22	By MS/MS	By MS/MS	By MS/MS	By MS/MS	11	10	12	12	2878700000	503580000	514260000	1177800000	683050000	508920000	930425000	1074	72	565210000	570030000	1541900000	1770300000
YKEEISRFKEQLTPSQIMSL	KKKIYQDAYRAEWQVYKEEISRFKEQLTPS	SRFKEQLTPSQIMSLEKEIMDKHLKRKAMT	V	E	20	2426.25	69	88	yes	yes	2;3;4	7.4004e-18	169.25	By MS/MS	By MS/MS	By MS/MS	By MS/MS	8	8	8	8	848800000	190750000	193460000	316970000	147610000	192105000	232290000	1075	53	213310000	213470000	416720000	382660000
YKEEISRFKEQLTPSQIMSLEKEIM	KKKIYQDAYRAEWQVYKEEISRFKEQLTPS	QLTPSQIMSLEKEIMDKHLKRKAMTKKKEL	V	D	25	3056.56	69	93	yes	yes	3;4;5	5.8984e-13	150.83	By MS/MS	By MS/MS	By MS/MS	By MS/MS	6	6	6	3	81290000	23776000	30236000	20543000	6736200	27006000	13639600	1077	21	26359000	33214000	26866000	17534000
YKEEISRFKEQLTPSQIM	KKKIYQDAYRAEWQVYKEEISRFKEQLTPS	EISRFKEQLTPSQIMSLEKEIMDKHLKRKA	V	S	18	2226.14	69	86	yes	yes	2;3	2.3924e-17	165.58	By MS/MS	By MS/MS	By MS/MS	By MS/MS	4	4	4	4	96336000	18076000	18908000	40310000	19042000	18492000	29676000	1073	27	19815000	20793000	52919000	49316000
YKEEISRFKEQLTPSQI	KKKIYQDAYRAEWQVYKEEISRFKEQLTPS	EEISRFKEQLTPSQIMSLEKEIMDKHLKRK	V	M	17	2095.09	69	85	yes	yes	3;4	1.5189e-10	137.19	By MS/MS	By MS/MS	By MS/MS	By MS/MS	4	4	4	2	50367000	11613000	11730000	21389000	5634500	11671500	13511750	1072	18	12979000	13000000	28122000	14606000
YKEEISRFKEQLTPSQIMSLEKEI	KKKIYQDAYRAEWQVYKEEISRFKEQLTPS	EQLTPSQIMSLEKEIMDKHLKRKAMTKKKE	V	M	24	2925.52	69	92	yes	yes	4;5	2.7217e-36	207.22	By MS/MS	By MS/MS	By MS/MS	By MS/MS	3	4	4	3	36684000	7521700	12154000	12169000	4839600	9837850	8504300	1076	26	8054700	13407000	16010000	12571000
YKEEISRFKEQLTP	KKKIYQDAYRAEWQVYKEEISRFKEQLTPS	VYKEEISRFKEQLTPSQIMSLEKEIMDKHL	V	S	14	1766.92	69	82	yes	yes	3	0.066094	59.185	By MS/MS	By MS/MS	By MS/MS	By MS/MS	2	2	2	2	16455000	2918000	3539000	6745500	3252200	3228500	4998850	1071	1	3322900	3907800	8819100	8430700
KEEISRFKEQL	KKIYQDAYRAEWQVYKEEISRFKEQLTPSQ	WQVYKEEISRFKEQLTPSQIMSLEKEIMDK	Y	T	11	1405.76	70	80	yes	yes	2;3	0.0015358	130.56	By MS/MS	By MS/MS	By MS/MS	By MS/MS	4	4	4	4	172620000	33920000	36154000	66367000	36179000	35037000	51273000	412	14	37787000	39943000	86653000	93819000
KEEISRFKEQLTPSQIMS	KKIYQDAYRAEWQVYKEEISRFKEQLTPSQ	ISRFKEQLTPSQIMSLEKEIMDKHLKRKAM	Y	L	18	2150.1	70	87	yes	yes	2;3;4	3.0903e-07	120.63	By MS/MS	By MS/MS	By MS/MS	By MS/MS	5	6	6	6	86552000	17935000	18422000	34196000	15999000	18178500	25097500	413	21	20165000	20460000	44997000	41474000
KEEISRFKEQLTPSQIMSL	KKIYQDAYRAEWQVYKEEISRFKEQLTPSQ	SRFKEQLTPSQIMSLEKEIMDKHLKRKAMT	Y	E	19	2263.19	70	88	yes	yes	3;4	2.8951e-05	113.29	By MS/MS	By matching	By MS/MS	By MS/MS	4	4	4	4	28902000	6618400	6428100	10427000	5428400	6523250	7927700	414	7	7276800	7123600	13741000	14060000
SRFKEQLTPSQIMSL	QDAYRAEWQVYKEEISRFKEQLTPSQIMSL	SRFKEQLTPSQIMSLEKEIMDKHLKRKAMT	I	E	15	1763.92	74	88	yes	yes	3	0.00032756	99.531	By MS/MS	By MS/MS	By MS/MS	By MS/MS	1	2	2	2	12201000	1351400	2118200	5803600	2927900	1734800	4365750	908	1	1673400	2340900	7631300	7587400
SRFKEQLTPSQIMS	QDAYRAEWQVYKEEISRFKEQLTPSQIMSL	ISRFKEQLTPSQIMSLEKEIMDKHLKRKAM	I	L	14	1650.84	74	87	yes	yes	2	0.038354	69.01	By matching	By matching	By MS/MS	By MS/MS	2	2	2	2	4942500	1139300	1105300	1440800	1257200	1122300	1349000	907	2	1274500	1211100	1988400	3251700
RFKEQLTPSQIMS	DAYRAEWQVYKEEISRFKEQLTPSQIMSLE	ISRFKEQLTPSQIMSLEKEIMDKHLKRKAM	S	L	13	1563.81	75	87	yes	yes	2;3	9.6287e-09	165.66	By MS/MS	By MS/MS	By MS/MS	By MS/MS	4	4	4	4	116450000	35004000	32261000	34058000	15125000	33632500	24591500	778	18	39111000	35575000	44995000	39169000
RFKEQLTPSQIMSL	DAYRAEWQVYKEEISRFKEQLTPSQIMSLE	SRFKEQLTPSQIMSLEKEIMDKHLKRKAMT	S	E	14	1676.89	75	88	yes	yes	2	9.0943e-07	147.72	By MS/MS	By MS/MS	By MS/MS	By MS/MS	2	2	2	2	8723000	2850800	2762500	2053200	1056400	2806650	1554800	779	11	3119700	3065300	2689300	2735700
RFKEQLTPSQIM	DAYRAEWQVYKEEISRFKEQLTPSQIMSLE	EISRFKEQLTPSQIMSLEKEIMDKHLKRKA	S	S	12	1476.78	75	86	yes	yes	2	0.0031687	114.5	By MS/MS	By MS/MS	By MS/MS	By matching	2	2	1	2	5597400	2161000	2378800	575630	481880	2269900	528755	777	6	2393800	2638600	721510	1249200
RFKEQLTPSQIMSLEKEIMDKHL	DAYRAEWQVYKEEISRFKEQLTPSQIMSLE	SQIMSLEKEIMDKHLKRKAMTKKKELTLLG	S	K	23	2800.46	75	97	yes	yes	5	0.0001749	97.69	By MS/MS	By MS/MS	By MS/MS	By MS/MS	2	2	2	2	6514400	1743800	2185900	1709300	875450	1964850	1292375	780	3	1940800	2393000	2238600	2273700
FKEQLTPSQIMS	AYRAEWQVYKEEISRFKEQLTPSQIMSLEK	ISRFKEQLTPSQIMSLEKEIMDKHLKRKAM	R	L	12	1407.71	76	87	yes	yes	2	0.010161	102.52	By MS/MS	By MS/MS	By MS/MS	By MS/MS	2	2	1	2	6047600	2093000	1654500	963280	1336800	1873750	1150040	247	5	2351200	1826500	1207400	3467900
FKEQLTPSQIMSL	AYRAEWQVYKEEISRFKEQLTPSQIMSLEK	SRFKEQLTPSQIMSLEKEIMDKHLKRKAMT	R	E	13	1520.79	76	88	yes	yes	2	0.0081561	93.821	By MS/MS	By MS/MS	By matching	By matching	2	2	2	2	3099400	1019200	997280	657020	425960	1008240	541490	248	1	1140700	1101000	868790	1103800
KEQLTPSQIMS	YRAEWQVYKEEISRFKEQLTPSQIMSLEKE	ISRFKEQLTPSQIMSLEKEIMDKHLKRKAM	F	L	11	1260.64	77	87	yes	yes	2	1.1547e-09	208.6	By MS/MS	By MS/MS	By MS/MS	By MS/MS	8	9	8	8	5286300000	967150000	899470000	2192800000	1226900000	933310000	1709850000	430	32	1078400000	989740000	2877200000	3178400000
KEQLTPSQIMSL	YRAEWQVYKEEISRFKEQLTPSQIMSLEKE	SRFKEQLTPSQIMSLEKEIMDKHLKRKAMT	F	E	12	1373.72	77	88	yes	yes	2	2.8341e-39	273.44	By MS/MS	By MS/MS	By MS/MS	By MS/MS	8	6	9	7	1961400000	406440000	358260000	945920000	250790000	382350000	598355000	431	56	451450000	399010000	1239300000	655490000
KEQLTPSQIMSLEKEIMDKHLKRKA	YRAEWQVYKEEISRFKEQLTPSQIMSLEKE	SLEKEIMDKHLKRKAMTKKKELTLLGKPKR	F	M	25	2980.62	77	101	yes	yes	5;6	5.6061e-19	168.56	By MS/MS	By MS/MS	By MS/MS	By MS/MS	8	10	9	10	730180000	167020000	196440000	251850000	114880000	181730000	183365000	435	99	186760000	217380000	329790000	297840000
KEQLTPSQIMSLEKEIMDKHL	YRAEWQVYKEEISRFKEQLTPSQIMSLEKE	SQIMSLEKEIMDKHLKRKAMTKKKELTLLG	F	K	21	2497.29	77	97	yes	yes	3;4;5	2.9343e-25	177.4	By MS/MS	By MS/MS	By MS/MS	By MS/MS	9	10	9	9	420610000	93344000	121420000	143590000	62259000	107382000	102924500	434	88	103860000	133490000	187200000	161600000
KEQLTPSQIM	YRAEWQVYKEEISRFKEQLTPSQIMSLEKE	EISRFKEQLTPSQIMSLEKEIMDKHLKRKA	F	S	10	1173.61	77	86	yes	yes	2	3.4336e-06	192.26	By MS/MS	By MS/MS	By MS/MS	By MS/MS	6	6	6	7	461370000	90697000	83157000	185950000	101570000	86927000	143760000	429	27	100430000	91727000	244100000	263320000
KEQLTPSQIMSLEKEIM	YRAEWQVYKEEISRFKEQLTPSQIMSLEKE	QLTPSQIMSLEKEIMDKHLKRKAMTKKKEL	F	D	17	2004.03	77	93	yes	yes	2;3	3.3958e-08	133.45	By MS/MS	By MS/MS	By MS/MS	By MS/MS	4	4	4	3	33787000	9194000	10220000	11110000	3263300	9707000	7186650	433	13	10364000	11272000	14682000	8398500
KEQLTPSQI	YRAEWQVYKEEISRFKEQLTPSQIMSLEKE	EEISRFKEQLTPSQIMSLEKEIMDKHLKRK	F	M	9	1042.57	77	85	yes	yes	2	0.013302	150.17	By MS/MS	By MS/MS	By MS/MS	By MS/MS	2	2	2	2	32971000	6793800	6605500	12478000	7094100	6699650	9786050	428	4	7592500	7242000	16444000	18403000
KEQLTPSQIMSLE	YRAEWQVYKEEISRFKEQLTPSQIMSLEKE	RFKEQLTPSQIMSLEKEIMDKHLKRKAMTK	F	K	13	1502.77	77	89	yes	yes	2	0.00023907	125.22	By MS/MS	By MS/MS	By matching		2	2	1		2821000	1314500	1293900	212540	0	1304200	106270	432	6	1500000	1435200	293320	0
TPSQIMSLEKEIMDKHLKRKA	WQVYKEEISRFKEQLTPSQIMSLEKEIMDK	SLEKEIMDKHLKRKAMTKKKELTLLGKPKR	L	M	21	2482.34	81	101	yes	yes	3;4;5;6	7.3685e-35	199.16	By MS/MS	By MS/MS	By MS/MS	By MS/MS	14	14	14	14	1259700000	297830000	298660000	426580000	236590000	298245000	331585000	975	96	332190000	330580000	558730000	613250000
TPSQIMSLEKEIMDKHLKRKAMT	WQVYKEEISRFKEQLTPSQIMSLEKEIMDK	EKEIMDKHLKRKAMTKKKELTLLGKPKRPR	L	K	23	2714.43	81	103	yes	yes	4;5;6	2.0042e-27	192.98	By MS/MS	By MS/MS	By MS/MS	By MS/MS	9	7	10	10	690840000	155410000	208070000	225970000	101390000	181740000	163680000	977	84	173570000	231230000	294920000	262630000
TPSQIMSLEKEIMDKHL	WQVYKEEISRFKEQLTPSQIMSLEKEIMDK	SQIMSLEKEIMDKHLKRKAMTKKKELTLLG	L	K	17	1999.01	81	97	yes	yes	3;4	1.5547e-35	238.81	By MS/MS	By MS/MS	By MS/MS	By MS/MS	4	4	4	4	347110000	84111000	118440000	96542000	48017000	101275500	72279500	974	40	93486000	129970000	127180000	124400000
TPSQIMSL	WQVYKEEISRFKEQLTPSQIMSLEKEIMDK	SRFKEQLTPSQIMSLEKEIMDKHLKRKAMT	L	E	8	875.442	81	88	yes	yes	2	0.033844	127.31	By MS/MS	By MS/MS	By MS/MS	By MS/MS	2	2	2	1	270430000	71068000	64039000	104290000	31035000	67553500	67662500	970	7	79017000	70405000	137200000	81166000
TPSQIMSLEKEIMDKHLKRKAM	WQVYKEEISRFKEQLTPSQIMSLEKEIMDK	LEKEIMDKHLKRKAMTKKKELTLLGKPKRP	L	T	22	2613.38	81	102	yes	yes	4;5;6	6.8517e-18	162.65	By MS/MS	By MS/MS	By MS/MS	By MS/MS	6	5	6	6	159710000	42918000	43182000	49515000	24101000	43050000	36808000	976	66	47865000	48199000	64999000	62492000
TPSQIMSLEKEI	WQVYKEEISRFKEQLTPSQIMSLEKEIMDK	EQLTPSQIMSLEKEIMDKHLKRKAMTKKKE	L	M	12	1374.71	81	92	yes	yes	2	1.0089e-29	261.22	By MS/MS	By MS/MS		By MS/MS	2	2		2	26342000	8433100	9766800	0	8141900	9099950	4070950	971	4	9394400	10699000	0	21102000
TPSQIMSLEKEIMD	WQVYKEEISRFKEQLTPSQIMSLEKEIMDK	LTPSQIMSLEKEIMDKHLKRKAMTKKKELT	L	K	14	1620.77	81	94	yes	yes	2	7.1563e-13	186.13	By MS/MS	By MS/MS	By matching	By matching	2	2	2	1	6505800	3229000	3011600	205710	59592	3120300	132651	973	10	3594000	3298300	268690	153060
TPSQIMSLEKEIM	WQVYKEEISRFKEQLTPSQIMSLEKEIMDK	QLTPSQIMSLEKEIMDKHLKRKAMTKKKEL	L	D	13	1505.75	81	93	yes	yes	2	4.9126e-07	151.26			By MS/MS	By MS/MS			2	2	6116000	0	0	0	6116000	0	3058000	972	3	0	0	0	15856000
PSQIMSLEKEIMDKHL	QVYKEEISRFKEQLTPSQIMSLEKEIMDKH	SQIMSLEKEIMDKHLKRKAMTKKKELTLLG	T	K	16	1897.96	82	97	yes	yes	3	0.0048759	80.632	By matching	By matching	By MS/MS	By MS/MS	2	2	2	1	11089000	2645300	3230800	4208600	1004500	2938050	2606550	703	1	2956800	3574300	5471700	2627100
PSQIMSLEKEIMDKHLKRKAMT	QVYKEEISRFKEQLTPSQIMSLEKEIMDKH	EKEIMDKHLKRKAMTKKKELTLLGKPKRPR	T	K	22	2613.38	82	103	yes	yes	4	0.0017427	87.49	By MS/MS	By MS/MS	By MS/MS	By MS/MS	1	2	2	1	9226500	1680300	2908100	3985700	652490	2294200	2319095	704	3	2080600	3193800	5193900	1675900
SQIMSLEKEIMDKHLKRKA	VYKEEISRFKEQLTPSQIMSLEKEIMDKHL	SLEKEIMDKHLKRKAMTKKKELTLLGKPKR	P	M	19	2284.24	83	101	yes	yes	4;5	0.0089862	78.021	By matching	By matching	By MS/MS	By matching	4	2	4	3	14547000	3282400	1958800	6255600	3050500	2620600	4653050	903	1	3569700	2156200	8213300	7941900
MSLEKEIMDKHLKRKA	EEISRFKEQLTPSQIMSLEKEIMDKHLKRK	SLEKEIMDKHLKRKAMTKKKELTLLGKPKR	I	M	16	1956.06	86	101	yes	yes	2;3;4;5	5.2265e-10	151.9	By MS/MS	By MS/MS	By MS/MS	By MS/MS	5	8	8	7	358340000	37748000	75154000	195880000	49563000	56451000	122721500	655	31	41863000	83322000	256680000	128500000
MSLEKEIMDKHLKRKAMT	EEISRFKEQLTPSQIMSLEKEIMDKHLKRK	EKEIMDKHLKRKAMTKKKELTLLGKPKRPR	I	K	18	2188.15	86	103	yes	yes	4;5	1.9806e-11	137.52	By MS/MS	By MS/MS	By MS/MS	By MS/MS	4	4	4	4	81490000	12898000	17203000	37345000	14045000	15050500	25695000	657	35	14541000	18965000	49077000	36453000
MSLEKEIMDKHL	EEISRFKEQLTPSQIMSLEKEIMDKHLKRK	SQIMSLEKEIMDKHLKRKAMTKKKELTLLG	I	K	12	1472.74	86	97	yes	yes	3	2.5861e-06	156.08	By MS/MS	By MS/MS	By MS/MS	By MS/MS	2	2	2	2	55743000	12183000	9543900	23326000	10691000	10863450	17008500	654	9	13740000	10568000	30612000	27706000
MSLEKEIMDKHLKRKAM	EEISRFKEQLTPSQIMSLEKEIMDKHLKRK	LEKEIMDKHLKRKAMTKKKELTLLGKPKRP	I	T	17	2087.11	86	102	yes	yes	4	0.00064048	93.754	By matching	By MS/MS	By MS/MS	By MS/MS	2	2	2	2	14735000	2236300	3078500	6952700	2467600	2657400	4710150	656	5	2507900	3408100	9088400	6400900
SLEKEIMDKHLKRKA	EISRFKEQLTPSQIMSLEKEIMDKHLKRKA	SLEKEIMDKHLKRKAMTKKKELTLLGKPKR	M	M	15	1825.02	87	101	yes	yes	2;3;4;5	7.0895e-22	193.69	By MS/MS	By MS/MS	By MS/MS	By MS/MS	8	8	8	8	448340000	60934000	94042000	220110000	73254000	77488000	146682000	891	40	68905000	103400000	289210000	189970000
SLEKEIMDKHL	EISRFKEQLTPSQIMSLEKEIMDKHLKRKA	SQIMSLEKEIMDKHLKRKAMTKKKELTLLG	M	K	11	1341.7	87	97	yes	yes	2;3;4	1.8606e-08	181.62	By MS/MS	By MS/MS	By MS/MS	By MS/MS	6	7	6	6	215490000	43477000	46029000	88240000	37742000	44753000	62991000	890	26	49004000	50694000	115580000	97869000
SLEKEIMDKHLKRKAM	EISRFKEQLTPSQIMSLEKEIMDKHLKRKA	LEKEIMDKHLKRKAMTKKKELTLLGKPKRP	M	T	16	1956.06	87	102	yes	yes	4;5	2.8025e-09	139.65	By MS/MS	By MS/MS	By MS/MS	By MS/MS	1	2	4	2	302030000	15107000	60562000	186360000	40009000	37834500	113184500	892	13	18706000	67210000	244450000	103750000
SLEKEIMDKHLKRKAMT	EISRFKEQLTPSQIMSLEKEIMDKHLKRKA	EKEIMDKHLKRKAMTKKKELTLLGKPKRPR	M	K	17	2057.11	87	103	yes	yes	4;5	4.7613e-14	157.03	By MS/MS	By MS/MS	By MS/MS	By MS/MS	4	4	4	4	94364000	14637000	24485000	41155000	14086000	19561000	27620500	893	15	16444000	27133000	54054000	36524000
LEKEIMDKHLKRKA	ISRFKEQLTPSQIMSLEKEIMDKHLKRKAM	SLEKEIMDKHLKRKAMTKKKELTLLGKPKR	S	M	14	1737.99	88	101	yes	yes	2;3;4;5	1.7049e-16	198.16	By MS/MS	By MS/MS	By MS/MS	By MS/MS	17	19	19	20	11714000000	2193300000	2083900000	4514100000	2922200000	2138600000	3718150000	546	175	2475500000	2294600000	5941300000	7573400000
LEKEIMDKHL	ISRFKEQLTPSQIMSLEKEIMDKHLKRKAM	SQIMSLEKEIMDKHLKRKAMTKKKELTLLG	S	K	10	1254.66	88	97	yes	yes	2;3;4	1.0547e-07	201.33	By MS/MS	By MS/MS	By MS/MS	By MS/MS	17	17	18	18	9982000000	1890400000	1763000000	4267000000	2061700000	1826700000	3164350000	542	98	2127100000	1955400000	5595700000	5346300000
LEKEIMDKHLKRKAMT	ISRFKEQLTPSQIMSLEKEIMDKHLKRKAM	EKEIMDKHLKRKAMTKKKELTLLGKPKRPR	S	K	16	1970.08	88	103	yes	yes	2;3;4;5	3.2234e-22	195.27	By MS/MS	By MS/MS	By MS/MS	By MS/MS	20	23	21	24	5131200000	893630000	1042600000	2039400000	1155600000	968115000	1597500000	548	190	1001400000	1164300000	2685700000	2994900000
LEKEIMDKHLKRKAM	ISRFKEQLTPSQIMSLEKEIMDKHLKRKAM	LEKEIMDKHLKRKAMTKKKELTLLGKPKRP	S	T	15	1869.03	88	102	yes	yes	2;3;4;5	1.5102e-27	219.29	By MS/MS	By MS/MS	By MS/MS	By MS/MS	18	20	17	18	4492900000	900060000	879820000	1817800000	895200000	889940000	1356500000	547	145	1007800000	980150000	2383500000	2319300000
LEKEIMDKHLKRKAMTKKKELTLLG	ISRFKEQLTPSQIMSLEKEIMDKHLKRKAM	KRKAMTKKKELTLLGKPKRPRSAYNVYVAE	S	K	25	2980.73	88	112	yes	yes	4;5;6	0.0069159	69.922	By MS/MS	By MS/MS	By MS/MS	By MS/MS	7	4	9	5	119990000	26989000	21827000	49095000	22079000	24408000	35587000	551	28	30685000	24143000	64257000	57285000
LEKEIMDKHLKRKAMTKKKELTL	ISRFKEQLTPSQIMSLEKEIMDKHLKRKAM	HLKRKAMTKKKELTLLGKPKRPRSAYNVYV	S	L	23	2810.62	88	110	yes	yes	5;6	0.00010795	104.63	By MS/MS	By MS/MS	By MS/MS	By MS/MS	5	4	7	4	87467000	19722000	20966000	36765000	10014000	20344000	23389500	549	52	22237000	23264000	48776000	25927000
LEKEIMDKHLK	ISRFKEQLTPSQIMSLEKEIMDKHLKRKAM	QIMSLEKEIMDKHLKRKAMTKKKELTLLGK	S	R	11	1382.76	88	98	yes	yes	3;4	2.4718e-09	203.51	By MS/MS	By MS/MS	By MS/MS	By MS/MS	3	4	3	2	20363000	6845900	8151700	4156000	1209600	7498800	2682800	543	9	8003300	9071100	5337400	3133400
LEKEIMDKHLKR	ISRFKEQLTPSQIMSLEKEIMDKHLKRKAM	IMSLEKEIMDKHLKRKAMTKKKELTLLGKP	S	K	12	1538.86	88	99	yes	yes	3;4	1.7651e-11	200.44	By MS/MS	By MS/MS	By MS/MS	By MS/MS	3	2	3	4	29454000	4744500	4643000	12355000	7711700	4693750	10033350	544	9	5341800	5131000	16379000	20010000
LEKEIMDKHLKRK	ISRFKEQLTPSQIMSLEKEIMDKHLKRKAM	MSLEKEIMDKHLKRKAMTKKKELTLLGKPK	S	A	13	1666.96	88	100	yes	yes	4	0.0045874	99.531	By MS/MS	By MS/MS	By matching	By matching	2	1	1	1	8218000	3114700	1718700	2594600	790070	2416700	1692335	545	3	3541400	2036500	3580800	2066300
LEKEIMDKHLKRKAMTKKKELTLL	ISRFKEQLTPSQIMSLEKEIMDKHLKRKAM	LKRKAMTKKKELTLLGKPKRPRSAYNVYVA	S	G	24	2923.71	88	111	yes	yes	5;6	0.013734	64.203	By MS/MS		By MS/MS	By MS/MS	2		6	2	21188000	4317700	0	12969000	3901500	2158850	8435250	550	12	4873800	0	16994000	10021000
LEKEIMDKH	ISRFKEQLTPSQIMSLEKEIMDKHLKRKAM	PSQIMSLEKEIMDKHLKRKAMTKKKELTLL	S	L	9	1141.58	88	96	yes	yes	3	0.025879	106.29	By matching	By matching	By MS/MS		2	1	2		5736600	1764900	413620	3558100	0	1089260	1779050	541	2	1972900	490100	4662000	0
EKEIMDKHLKRKA	SRFKEQLTPSQIMSLEKEIMDKHLKRKAMT	SLEKEIMDKHLKRKAMTKKKELTLLGKPKR	L	M	13	1624.91	89	101	yes	yes	2;3;4;5	3.7194e-35	262	By MS/MS	By MS/MS	By MS/MS	By MS/MS	13	17	18	18	3583500000	683560000	749250000	1263200000	887430000	716405000	1075315000	190	77	765980000	830850000	1655200000	2299500000
EKEIMDKHLKRKAMT	SRFKEQLTPSQIMSLEKEIMDKHLKRKAMT	EKEIMDKHLKRKAMTKKKELTLLGKPKRPR	L	K	15	1857	89	103	yes	yes	2;3;4;5	1.085e-12	166.04	By MS/MS	By MS/MS	By MS/MS	By MS/MS	18	17	18	18	2584200000	518520000	652130000	834590000	578930000	585325000	706760000	192	71	583780000	718310000	1096800000	1500300000
EKEIMDKHL	SRFKEQLTPSQIMSLEKEIMDKHLKRKAMT	SQIMSLEKEIMDKHLKRKAMTKKKELTLLG	L	K	9	1141.58	89	97	yes	yes	2;3	9.4603e-15	233.46	By MS/MS	By MS/MS	By MS/MS	By MS/MS	5	6	6	6	1070300000	193870000	214840000	427340000	234210000	204355000	330775000	188	22	214310000	238440000	562680000	607720000
EKEIMDKHLKRKAM	SRFKEQLTPSQIMSLEKEIMDKHLKRKAMT	LEKEIMDKHLKRKAMTKKKELTLLGKPKRP	L	T	14	1755.95	89	102	yes	yes	2;3;4;5	6.8636e-28	248.68	By MS/MS	By MS/MS	By MS/MS	By MS/MS	8	8	8	8	678120000	156630000	149840000	241080000	130570000	153235000	185825000	191	40	175700000	165290000	317770000	338570000
EKEIMDKHLKRKAMTKKKELTL	SRFKEQLTPSQIMSLEKEIMDKHLKRKAMT	HLKRKAMTKKKELTLLGKPKRPRSAYNVYV	L	L	22	2697.54	89	110	yes	yes	5	0.00090932	92.31	By MS/MS	By MS/MS	By MS/MS	By MS/MS	2	2	3	2	25915000	2348300	8197900	11967000	3401400	5273100	7684200	193	4	2812900	9070300	15706000	8812900
EKEIMDKHLKRKAMTKKKELTLL	SRFKEQLTPSQIMSLEKEIMDKHLKRKAMT	LKRKAMTKKKELTLLGKPKRPRSAYNVYVA	L	G	23	2810.62	89	111	yes	yes	5	0.017634	63.056	By MS/MS	By MS/MS	By MS/MS	By MS/MS	2	2	2	2	19294000	4527400	4908600	6425800	3432100	4718000	4928950	194	5	5072200	5450300	8205500	8899900
EKEIMDKHLKRKAMTKKKELTLLG	SRFKEQLTPSQIMSLEKEIMDKHLKRKAMT	KRKAMTKKKELTLLGKPKRPRSAYNVYVAE	L	K	24	2867.65	89	112	yes	yes	4;5	0.041582	54.223		By MS/MS	By MS/MS	By MS/MS		4	6	4	45541000	0	9047600	25815000	10678000	4523800	18246500	195	3	0	10225000	33857000	27656000
EKEIMDKHLK	SRFKEQLTPSQIMSLEKEIMDKHLKRKAMT	QIMSLEKEIMDKHLKRKAMTKKKELTLLGK	L	R	10	1269.68	89	98	yes	yes	3	0.0094332	109.42	By MS/MS	By MS/MS	By matching	By matching	2	2	1	1	3310600	1159500	1127900	698380	324750	1143700	511565	189	2	1265100	1253400	875370	849320
KEIMDKHLKRKA	RFKEQLTPSQIMSLEKEIMDKHLKRKAMTK	SLEKEIMDKHLKRKAMTKKKELTLLGKPKR	E	M	12	1495.87	90	101	yes	yes	3;4	0.0043309	112.51	By MS/MS	By MS/MS	By matching	By matching	4	4	4	3	15365000	7042600	5893000	1759600	669830	6467800	1214715	416	6	7932600	6515300	2315600	1730000
IMDKHLKRKA	KEQLTPSQIMSLEKEIMDKHLKRKAMTKKK	SLEKEIMDKHLKRKAMTKKKELTLLGKPKR	E	M	10	1238.73	92	101	yes	yes	3	0.024384	93.111	By MS/MS	By MS/MS	By matching	By MS/MS	2	2	1	2	5406600	1142700	1662900	1002000	1599000	1402800	1300500	373	6	1290700	1837900	1255900	4146400
MDKHLKRKAMT	EQLTPSQIMSLEKEIMDKHLKRKAMTKKKE	EKEIMDKHLKRKAMTKKKELTLLGKPKRPR	I	K	11	1357.73	93	103	yes	yes	2;3	0.00038163	137.89	By MS/MS	By MS/MS	By MS/MS	By MS/MS	4	4	4	4	137060000	28092000	37502000	40029000	31435000	32797000	35732000	623	12	32182000	41688000	52557000	81477000
MDKHLKRKAM	EQLTPSQIMSLEKEIMDKHLKRKAMTKKKE	LEKEIMDKHLKRKAMTKKKELTLLGKPKRP	I	T	10	1256.68	93	102	yes	yes	2;3	0.01125	107.15	By MS/MS	By MS/MS	By MS/MS	By MS/MS	3	4	3	3	31801000	5414300	12446000	6574300	7366100	8930150	6970200	622	9	6448700	13913000	8882900	19116000
MDKHLKRKA	EQLTPSQIMSLEKEIMDKHLKRKAMTKKKE	SLEKEIMDKHLKRKAMTKKKELTLLGKPKR	I	M	9	1125.64	93	101	yes	yes	2	0.038208	96.331	By MS/MS	By MS/MS	By MS/MS	By MS/MS	2	2	2	2	9225000	1472800	2095000	3612400	2044900	1783900	2828650	621	2	1656000	2322400	4722000	5298400
KRKAMTKKKELTL	SQIMSLEKEIMDKHLKRKAMTKKKELTLLG	HLKRKAMTKKKELTLLGKPKRPRSAYNVYV	L	L	13	1573.97	98	110	yes	yes	2;3;4	0.00033046	121.28	By MS/MS	By MS/MS	By MS/MS	By MS/MS	7	8	8	8	265290000	57277000	77564000	78992000	51461000	67420500	65226500	488	29	65407000	85547000	103910000	133330000
KRKAMTKKKELTLLG	SQIMSLEKEIMDKHLKRKAMTKKKELTLLG	KRKAMTKKKELTLLGKPKRPRSAYNVYVAE	L	K	15	1744.08	98	112	yes	yes	2;3;4;5	7.6457e-05	112.15	By MS/MS	By MS/MS	By MS/MS	By MS/MS	7	8	8	8	142210000	35083000	52205000	23204000	31715000	43644000	27459500	490	16	40152000	57531000	30817000	82203000
KRKAMTKKKELTLL	SQIMSLEKEIMDKHLKRKAMTKKKELTLLG	LKRKAMTKKKELTLLGKPKRPRSAYNVYVA	L	G	14	1687.05	98	111	yes	yes	3;4	0.027209	72.958	By MS/MS	By MS/MS	By MS/MS	By MS/MS	4	4	2	3	31921000	13324000	12335000	2475300	3786200	12829500	3130750	489	6	14901000	13536000	3250600	9765300
AMTKKKELTL	MSLEKEIMDKHLKRKAMTKKKELTLLGKPK	HLKRKAMTKKKELTLLGKPKRPRSAYNVYV	K	L	10	1161.68	101	110	yes	yes	2;3	1.3678e-05	144.77	By MS/MS	By MS/MS	By MS/MS	By MS/MS	6	6	6	6	154490000	40908000	30473000	52727000	30385000	35690500	41556000	67	22	45399000	33388000	69353000	78743000
AMTKKKELTLLG	MSLEKEIMDKHLKRKAMTKKKELTLLGKPK	KRKAMTKKKELTLLGKPKRPRSAYNVYVAE	K	K	12	1331.78	101	112	yes	yes	2;3	0.012778	98.044	By MS/MS	By MS/MS	By MS/MS	By MS/MS	4	4	4	4	104480000	19994000	18999000	41718000	23771000	19496500	32744500	69	2	22295000	20899000	54774000	61548000
AMTKKKELTLL	MSLEKEIMDKHLKRKAMTKKKELTLLGKPK	LKRKAMTKKKELTLLGKPKRPRSAYNVYVA	K	G	11	1274.76	101	111	yes	yes	2;3	0.00091863	99.815	By MS/MS	By MS/MS	By MS/MS	By MS/MS	4	4	4	4	104320000	15932000	17747000	49369000	21268000	16839500	35318500	68	5	17659000	19708000	64966000	55156000
AMTKKKELTLLGKPKRPRSA	MSLEKEIMDKHLKRKAMTKKKELTLLGKPK	KELTLLGKPKRPRSAYNVYVAERFQEAKGD	K	Y	20	2252.35	101	120	yes	yes	5;6	2.0612e-07	128.32	By MS/MS	By MS/MS	By MS/MS	By MS/MS	4	4	3	4	31713000	8186400	12706000	6524300	4296200	10446200	5410250	70	8	9115900	13995000	8601000	11141000
MTKKKELTLLG	SLEKEIMDKHLKRKAMTKKKELTLLGKPKR	KRKAMTKKKELTLLGKPKRPRSAYNVYVAE	A	K	11	1260.75	102	112	yes	yes	2;3	1.122e-08	193.52	By MS/MS	By MS/MS	By MS/MS	By MS/MS	6	6	6	6	8637400000	1860300000	1872100000	2887300000	2017700000	1866200000	2452500000	665	68	2063600000	2065900000	3793700000	5227400000
MTKKKELTL	SLEKEIMDKHLKRKAMTKKKELTLLGKPKR	HLKRKAMTKKKELTLLGKPKRPRSAYNVYV	A	L	9	1090.64	102	110	yes	yes	2;3	0.010068	157.96	By MS/MS	By MS/MS	By MS/MS	By MS/MS	10	10	9	8	5334900000	1288800000	1232000000	1622000000	1192000000	1260400000	1407000000	663	24	1438900000	1359300000	2131800000	3089900000
MTKKKELTLL	SLEKEIMDKHLKRKAMTKKKELTLLGKPKR	LKRKAMTKKKELTLLGKPKRPRSAYNVYVA	A	G	10	1203.73	102	111	yes	yes	2;3	3.1155e-08	209.6	By MS/MS	By MS/MS	By MS/MS	By MS/MS	6	7	6	7	6506500000	1256600000	1238200000	2563500000	1448200000	1247400000	2005850000	664	54	1402200000	1371600000	3377800000	3755000000
MTKKKELTLLGKPKRPRSA	SLEKEIMDKHLKRKAMTKKKELTLLGKPKR	KELTLLGKPKRPRSAYNVYVAERFQEAKGD	A	Y	19	2181.31	102	120	yes	yes	3;4;5;6	2.6041e-11	136.2	By MS/MS	By MS/MS	By MS/MS	By MS/MS	8	10	12	11	1199100000	191350000	280780000	518470000	208490000	236065000	363480000	667	50	214560000	310420000	680200000	540840000
MTKKKELTLLGKPKRPRSAYNVYV	SLEKEIMDKHLKRKAMTKKKELTLLGKPKR	LGKPKRPRSAYNVYVAERFQEAKGDSPQEK	A	A	24	2819.62	102	125	yes	yes	4;5;6	0.0019164	82.037	By MS/MS	By MS/MS	By MS/MS	By MS/MS	3	4	6	5	44844000	4368100	5674800	23039000	11763000	5021450	17401000	668	17	4995500	6283900	30298000	30348000
MTKKKELTLLGKPKRPR	SLEKEIMDKHLKRKAMTKKKELTLLGKPKR	KKKELTLLGKPKRPRSAYNVYVAERFQEAK	A	S	17	2023.25	102	118	yes	yes	5	6.9458e-08	131.56	By MS/MS	By MS/MS			1	2			5472000	1553800	3918200	0	0	2736000	0	666	4	1924000	4365200	0	0
TKKKELTLLG	LEKEIMDKHLKRKAMTKKKELTLLGKPKRP	KRKAMTKKKELTLLGKPKRPRSAYNVYVAE	M	K	10	1129.71	103	112	yes	yes	2;3	0.00065539	152.97	By MS/MS	By MS/MS	By MS/MS	By MS/MS	4	4	4	4	2339200000	546970000	471340000	813930000	506930000	509155000	660430000	958	11	616130000	524540000	1065400000	1314300000
TKKKELTLL	LEKEIMDKHLKRKAMTKKKELTLLGKPKRP	LKRKAMTKKKELTLLGKPKRPRSAYNVYVA	M	G	9	1072.69	103	111	yes	yes	2;3	0.011157	155.84	By MS/MS	By MS/MS	By MS/MS	By MS/MS	4	4	4	4	1254200000	304870000	260810000	443770000	244770000	282840000	344270000	957	13	342990000	288570000	583230000	634320000
TKKKELTLLGKPKRPRSA	LEKEIMDKHLKRKAMTKKKELTLLGKPKRP	KELTLLGKPKRPRSAYNVYVAERFQEAKGD	M	Y	18	2050.27	103	120	yes	yes	3;4;5;6	3.5493e-07	118.46	By MS/MS	By MS/MS	By MS/MS	By MS/MS	8	8	8	8	475800000	154100000	149570000	86800000	85326000	151835000	86063000	959	37	173860000	165280000	113950000	221140000
TKKKELTL	LEKEIMDKHLKRKAMTKKKELTLLGKPKRP	HLKRKAMTKKKELTLLGKPKRPRSAYNVYV	M	L	8	959.602	103	110	yes	yes	2	0.015823	167.23	By MS/MS	By MS/MS	By MS/MS	By MS/MS	2	2	2	2	514790000	142210000	124310000	137210000	111060000	133260000	124135000	956	8	157390000	137130000	179870000	287770000
KKKELTLLG	EKEIMDKHLKRKAMTKKKELTLLGKPKRPR	KRKAMTKKKELTLLGKPKRPRSAYNVYVAE	T	K	9	1028.66	104	112	yes	yes	2;3	0.0069601	163.99	By MS/MS	By MS/MS	By MS/MS	By MS/MS	4	4	4	4	3162200000	667330000	634310000	1129100000	731450000	650820000	930275000	461	17	750480000	701800000	1480100000	1895200000
KKKELTLL	EKEIMDKHLKRKAMTKKKELTLLGKPKRPR	LKRKAMTKKKELTLLGKPKRPRSAYNVYVA	T	G	8	971.638	104	111	yes	yes	2	0.019765	164.53	By MS/MS	By MS/MS	By MS/MS	By MS/MS	2	2	2	2	904310000	171200000	179800000	359290000	194020000	175500000	276655000	460	7	192300000	198290000	473800000	502550000
KKKELTLLGKPKRPRSA	EKEIMDKHLKRKAMTKKKELTLLGKPKRPR	KELTLLGKPKRPRSAYNVYVAERFQEAKGD	T	Y	17	1949.23	104	120	yes	yes	3	0.045461	64.65		By MS/MS				2			0	0	0	0	0	0	0	462	2	0	0	0	0
TLLGKPKRPRSAYNVYV	DKHLKRKAMTKKKELTLLGKPKRPRSAYNV	LGKPKRPRSAYNVYVAERFQEAKGDSPQEK	L	A	17	1961.12	109	125	yes	yes	4	0.035199	63.681	By MS/MS	By MS/MS	By MS/MS	By MS/MS	2	2	2	2	24751000	9644800	8012200	3854300	3239900	8828500	3547100	961	2	10957000	8835600	5069700	8384400
TLLGKPKRPRSA	DKHLKRKAMTKKKELTLLGKPKRPRSAYNV	KELTLLGKPKRPRSAYNVYVAERFQEAKGD	L	Y	12	1322.81	109	120	yes	yes	4	0.037376	77.593	By MS/MS	By MS/MS			2	2			6216700	3564900	2651800	0	0	3108350	0	960	1	3901000	2869900	0	0
LLGKPKRPRSA	KHLKRKAMTKKKELTLLGKPKRPRSAYNVY	KELTLLGKPKRPRSAYNVYVAERFQEAKGD	T	Y	11	1221.77	110	120	yes	yes	4	0.039012	85.355	By MS/MS	By MS/MS	By matching	By matching	2	2	2	2	23196000	12783000	9492000	671590	249360	11137500	460475	575	2	14117000	10492000	885170	645390
LLGKPKRPRSAYNVYV	KHLKRKAMTKKKELTLLGKPKRPRSAYNVY	LGKPKRPRSAYNVYVAERFQEAKGDSPQEK	T	A	16	1860.07	110	125	yes	yes	3	0.038757	63.709	By MS/MS	By MS/MS	By MS/MS	By MS/MS	2	2	2	2	15376000	3674600	3556100	5889800	2255800	3615350	4072800	576	1	4136900	3911500	7721300	5849300
LGKPKRPRSAYNVYV	HLKRKAMTKKKELTLLGKPKRPRSAYNVYV	LGKPKRPRSAYNVYVAERFQEAKGDSPQEK	L	A	15	1746.99	111	125	yes	yes	3	0.056702	58.32	By MS/MS	By MS/MS	By MS/MS	By MS/MS	2	2	2	2	3221000000	623880000	678390000	1407400000	511360000	651135000	959380000	560	1	699810000	752100000	1852100000	1326100000
LGKPKRPRSAYNVY	HLKRKAMTKKKELTLLGKPKRPRSAYNVYV	LLGKPKRPRSAYNVYVAERFQEAKGDSPQE	L	V	14	1647.92	111	124	yes	yes	3	0.013698	80.318	By MS/MS	By MS/MS	By MS/MS	By MS/MS	2	2	1	2	2184800000	411420000	449650000	710650000	613100000	430535000	661875000	559	2	460270000	496430000	980750000	1588300000
LGKPKRPRSAYNVYVA	HLKRKAMTKKKELTLLGKPKRPRSAYNVYV	GKPKRPRSAYNVYVAERFQEAKGDSPQEKL	L	E	16	1818.03	111	126	yes	yes	3	0.055392	57.328	By MS/MS	By MS/MS	By MS/MS	By MS/MS	2	2	2	2	1051000000	226050000	224760000	411740000	188430000	225405000	300085000	561	1	253510000	248880000	540370000	488400000
LGKPKRPRSAYNV	HLKRKAMTKKKELTLLGKPKRPRSAYNVYV	TLLGKPKRPRSAYNVYVAERFQEAKGDSPQ	L	Y	13	1484.86	111	123	yes	yes	3	0.064282	64.65	By MS/MS	By MS/MS	By MS/MS	By MS/MS	2	2	2	2	196960000	41729000	40671000	73533000	41025000	41200000	57279000	558	1	46749000	45357000	96772000	106260000
LGKPKRPRSAYNVYVAERFQEA	HLKRKAMTKKKELTLLGKPKRPRSAYNVYV	RSAYNVYVAERFQEAKGDSPQEKLKTVKEN	L	K	22	2578.38	111	132	yes	yes	4;5	3.886e-12	148.91	By MS/MS	By MS/MS	By MS/MS	By MS/MS	2	4	4	2	81365000	12272000	38806000	24106000	6181500	25539000	15143750	562	19	13582000	42858000	31484000	16004000
LGKPKRPRSAYN	HLKRKAMTKKKELTLLGKPKRPRSAYNVYV	LTLLGKPKRPRSAYNVYVAERFQEAKGDSP	L	V	12	1385.79	111	122	yes	yes	3	0.067085	74.962			By MS/MS				1		0	0	0	0	0	0	0	557	1	0	0	0	0
GKPKRPRSAYNVY	LKRKAMTKKKELTLLGKPKRPRSAYNVYVA	LLGKPKRPRSAYNVYVAERFQEAKGDSPQE	L	V	13	1534.84	112	124	yes	yes	3	0.062657	65.179	By MS/MS	By MS/MS	By MS/MS	By matching	1	1	2	1	28538000	13491000	4639500	8808400	1598700	9065250	5203550	299	1	13491000	5497400	11665000	4181200
GKPKRPRSAYNVYVAERFQEA	LKRKAMTKKKELTLLGKPKRPRSAYNVYVA	RSAYNVYVAERFQEAKGDSPQEKLKTVKEN	L	K	21	2465.29	112	132	yes	yes	4	6.1355e-05	110.6		By MS/MS	By matching	By MS/MS		2	2	2	10555000	0	5547200	2899000	2108500	2773600	2503750	300	8	0	6165400	3844800	5459600
KPKRPRSAYNVYV	KRKAMTKKKELTLLGKPKRPRSAYNVYVAE	LGKPKRPRSAYNVYVAERFQEAKGDSPQEK	G	A	13	1576.88	113	125	yes	yes	3	0.018105	84.718	By MS/MS	By MS/MS	By MS/MS	By MS/MS	2	2	2	2	6767700000	1084000000	1080400000	3271700000	1331600000	1082200000	2301650000	475	2	1224600000	1186700000	4300600000	3450400000
KPKRPRSAYNVYVAERFQEA	KRKAMTKKKELTLLGKPKRPRSAYNVYVAE	RSAYNVYVAERFQEAKGDSPQEKLKTVKEN	G	K	20	2408.27	113	132	yes	yes	4	1.812e-17	162.15	By MS/MS	By MS/MS	By MS/MS	By MS/MS	2	2	2	2	19942000	3981900	7613000	4322200	4025000	5797450	4173600	477	14	4555500	8446300	5654800	10427000
KPKRPRSAYNVYVA	KRKAMTKKKELTLLGKPKRPRSAYNVYVAE	GKPKRPRSAYNVYVAERFQEAKGDSPQEKL	G	E	14	1647.92	113	126	yes	yes	3	0.054812	63.181			By MS/MS				1		666800000	0	0	666800000	0	0	333400000	476	1	0	0	835780000	0
YNVYVAERFQEA	KELTLLGKPKRPRSAYNVYVAERFQEAKGD	RSAYNVYVAERFQEAKGDSPQEKLKTVKEN	A	K	12	1487.7	121	132	yes	yes	2;3	1.8608e-77	330.68	By MS/MS	By MS/MS	By MS/MS	By MS/MS	4	4	4	4	279450000	80466000	87830000	61010000	50144000	84148000	55577000	1084	12	89850000	96710000	80258000	129930000
YNVYVAERFQEAKGDSPQEKLKT	KELTLLGKPKRPRSAYNVYVAERFQEAKGD	FQEAKGDSPQEKLKTVKENWKNLSDSEKEL	A	V	23	2699.36	121	143	yes	yes	4;5	2.2813e-07	117.38	By MS/MS	By MS/MS	By MS/MS	By MS/MS	3	4	2	4	36073000	8875000	13948000	4899900	8350200	11411500	6625050	1086	12	10261000	15390000	6354300	21660000
YNVYVAERF	KELTLLGKPKRPRSAYNVYVAERFQEAKGD	KRPRSAYNVYVAERFQEAKGDSPQEKLKTV	A	Q	9	1159.57	121	129	yes	yes	2	0.022555	108.98	By MS/MS	By MS/MS	By MS/MS	By MS/MS	2	2	2	2	31496000	8834900	9016800	8028900	5615800	8925850	6822350	1083	9	9763600	9918100	10556000	14563000
YNVYVAERFQEAKGDSPQEKL	KELTLLGKPKRPRSAYNVYVAERFQEAKGD	ERFQEAKGDSPQEKLKTVKENWKNLSDSEK	A	K	21	2470.21	121	141	yes	yes	3;4	0.0011661	90.968	By MS/MS	By MS/MS	By MS/MS	By MS/MS	4	3	3	3	14018000	4408800	3241500	3982900	2384900	3825150	3183900	1085	3	4850800	3452600	5304400	6173800
YVAERFQEA	TLLGKPKRPRSAYNVYVAERFQEAKGDSPQ	RSAYNVYVAERFQEAKGDSPQEKLKTVKEN	V	K	9	1111.53	124	132	yes	yes	2	8.3827e-06	200.54	By MS/MS	By MS/MS	By MS/MS	By MS/MS	2	2	2	2	551900000	127980000	122860000	181490000	119570000	125420000	150530000	1095	9	143200000	136030000	239000000	309800000
YVAERFQEAKGDSPQEKLKT	TLLGKPKRPRSAYNVYVAERFQEAKGDSPQ	FQEAKGDSPQEKLKTVKENWKNLSDSEKEL	V	V	20	2323.18	124	143	yes	yes	3;4;5	1.7209e-17	162.76	By MS/MS	By MS/MS	By MS/MS	By MS/MS	6	6	6	6	168730000	45355000	52281000	41910000	29183000	48818000	35546500	1098	23	50589000	57925000	55134000	75666000
YVAERFQEAKG	TLLGKPKRPRSAYNVYVAERFQEAKGDSPQ	AYNVYVAERFQEAKGDSPQEKLKTVKENWK	V	D	11	1296.65	124	134	yes	yes	2	0.049769	77.379	By MS/MS	By matching	By matching	By matching	2	2	2	2	7420200	2129800	1702400	2095900	1492100	1916100	1794000	1096	1	2372800	1901600	2756500	3869200
YVAERFQEAKGDSPQEKL	TLLGKPKRPRSAYNVYVAERFQEAKGDSPQ	ERFQEAKGDSPQEKLKTVKENWKNLSDSEK	V	K	18	2094.04	124	141	yes	yes	3	4.6131e-12	150.7	By MS/MS	By MS/MS	By MS/MS	By MS/MS	1	2	2	2	11877000	1704100	1813400	5632600	2727000	1758750	4179800	1097	9	1704100	1869400	7415500	7067600
VAERFQEA	LLGKPKRPRSAYNVYVAERFQEAKGDSPQE	RSAYNVYVAERFQEAKGDSPQEKLKTVKEN	Y	K	8	948.466	125	132	yes	yes	2	0.033429	152.63	By MS/MS	By MS/MS	By MS/MS	By matching	2	2	2	2	16286000	4817800	3875300	4743100	2849800	4346550	3796450	987	4	5381100	4299800	6203700	7381300
AERFQEAKGDSPQEKLKT	LGKPKRPRSAYNVYVAERFQEAKGDSPQEK	FQEAKGDSPQEKLKTVKENWKNLSDSEKEL	V	V	18	2061.05	126	143	yes	yes	2;3;4;5	6.9239e-18	171.68	By MS/MS	By MS/MS	By MS/MS	By MS/MS	8	8	7	8	8520300000	2053900000	2107600000	2581200000	1777700000	2080750000	2179450000	29	64	2294600000	2323900000	3408100000	4610100000
AERFQEAKGDSPQEKL	LGKPKRPRSAYNVYVAERFQEAKGDSPQEK	ERFQEAKGDSPQEKLKTVKENWKNLSDSEK	V	K	16	1831.91	126	141	yes	yes	2;3;4	6.486e-43	268.21	By MS/MS	By MS/MS	By MS/MS	By MS/MS	6	6	6	6	2085600000	410490000	456140000	773140000	445830000	433315000	609485000	27	40	460380000	503950000	1013400000	1156000000
AERFQEAKGDSPQEKLKTV	LGKPKRPRSAYNVYVAERFQEAKGDSPQEK	QEAKGDSPQEKLKTVKENWKNLSDSEKELY	V	K	19	2160.12	126	144	yes	yes	2;3;4;5	6.5198e-18	171.07	By MS/MS	By MS/MS	By MS/MS	By MS/MS	8	8	7	8	859760000	186220000	192330000	278950000	202260000	189275000	240605000	30	47	208350000	212170000	365710000	523890000
AERFQEAKGDSPQEKLKTVKENWKN	LGKPKRPRSAYNVYVAERFQEAKGDSPQEK	SPQEKLKTVKENWKNLSDSEKELYIQHAKE	V	L	25	2959.52	126	150	yes	yes	4;5;6	5.3001e-08	125.97	By MS/MS	By MS/MS	By MS/MS	By MS/MS	6	6	5	5	139510000	32465000	37119000	42704000	27226000	34792000	34965000	31	27	36302000	41008000	56436000	70714000
AERFQEAKGDSPQE	LGKPKRPRSAYNVYVAERFQEAKGDSPQEK	VAERFQEAKGDSPQEKLKTVKENWKNLSDS	V	K	14	1590.73	126	139	yes	yes	2;3	1.5993e-12	176.89	By MS/MS	By MS/MS			4	4			57839000	30830000	27010000	0	0	28920000	0	26	10	34612000	29655000	0	0
AERFQEAKGDSPQEKLK	LGKPKRPRSAYNVYVAERFQEAKGDSPQEK	RFQEAKGDSPQEKLKTVKENWKNLSDSEKE	V	T	17	1960	126	142	yes	yes	4	0.049777	57.52	By MS/MS	By matching	By matching	By matching	2	2	2	2	2816700	1146600	858420	464600	347090	1002510	405845	28	1	1258900	954940	620510	898950
AERFQEAKG	LGKPKRPRSAYNVYVAERFQEAKGDSPQEK	AYNVYVAERFQEAKGDSPQEKLKTVKENWK	V	D	9	1034.51	126	134	yes	yes	3	0.015966	142.43	By matching	By MS/MS	By MS/MS	By MS/MS	2	2	2	2	4321700	490330	1197200	1128400	1505800	843765	1317100	25	5	541910	1361200	1490800	3895700
ERFQEAKGDSPQEKLKT	GKPKRPRSAYNVYVAERFQEAKGDSPQEKL	FQEAKGDSPQEKLKTVKENWKNLSDSEKEL	A	V	17	1990.01	127	143	yes	yes	2;3;4;5	1.2632e-18	188.41	By MS/MS	By MS/MS	By MS/MS	By MS/MS	8	8	8	8	2636700000	516810000	614100000	912510000	593260000	565455000	752885000	214	51	583010000	680790000	1202800000	1538600000
ERFQEAKGDSPQEKLKTVKENWKNL	GKPKRPRSAYNVYVAERFQEAKGDSPQEKL	PQEKLKTVKENWKNLSDSEKELYIQHAKED	A	S	25	3001.56	127	151	yes	yes	4;5;6	1.7996e-08	132.1	By MS/MS	By MS/MS	By MS/MS	By MS/MS	6	6	6	6	1862900000	298370000	313860000	792650000	458010000	306115000	625330000	217	79	335010000	346050000	1037100000	1188100000
ERFQEAKGDSPQEKL	GKPKRPRSAYNVYVAERFQEAKGDSPQEKL	ERFQEAKGDSPQEKLKTVKENWKNLSDSEK	A	K	15	1760.87	127	141	yes	yes	2;3;4	4.4488e-17	189.8	By MS/MS	By MS/MS	By MS/MS	By MS/MS	6	6	6	6	755590000	135670000	121990000	292630000	205300000	128830000	248965000	213	33	151090000	135040000	384030000	531350000
ERFQEAKGDSPQEKLKTV	GKPKRPRSAYNVYVAERFQEAKGDSPQEKL	QEAKGDSPQEKLKTVKENWKNLSDSEKELY	A	K	18	2089.08	127	144	yes	yes	3;4;5	2.47e-17	165.3	By MS/MS	By MS/MS	By MS/MS	By MS/MS	6	6	6	6	300660000	54319000	48403000	126220000	71721000	51361000	98970500	215	23	61309000	53178000	165930000	185870000
ERFQEAKGDSPQEKLKTVKENWKN	GKPKRPRSAYNVYVAERFQEAKGDSPQEKL	SPQEKLKTVKENWKNLSDSEKELYIQHAKE	A	L	24	2888.48	127	150	yes	yes	5;6	2.8875e-08	132.1	By MS/MS	By MS/MS	By MS/MS	By MS/MS	2	2	3	3	46097000	5463600	6389600	23339000	10904000	5926600	17121500	216	4	6162100	7042700	30420000	28294000
ERFQEAKGDSPQE	GKPKRPRSAYNVYVAERFQEAKGDSPQEKL	VAERFQEAKGDSPQEKLKTVKENWKNLSDS	A	K	13	1519.69	127	139	yes	yes	2;3	0.002901	106.17	By MS/MS	By MS/MS			4	4			11551000	6218500	5332600	0	0	5775550	0	212	7	6840500	5937900	0	0
QEAKGDSPQEKLKTVKENWKNL	KRPRSAYNVYVAERFQEAKGDSPQEKLKTV	PQEKLKTVKENWKNLSDSEKELYIQHAKED	F	S	22	2569.35	130	151	yes	yes	3;4;5;6	5.4168e-18	165.06	By MS/MS	By MS/MS	By MS/MS	By MS/MS	8	8	8	8	414350000	81743000	85095000	177800000	69706000	83419000	123753000	728	58	90806000	93713000	233000000	180700000
QEAKGDSPQEKLKT	KRPRSAYNVYVAERFQEAKGDSPQEKLKTV	FQEAKGDSPQEKLKTVKENWKNLSDSEKEL	F	V	14	1557.8	130	143	yes	yes	2;3;4	1.4317e-16	200.55	By MS/MS	By MS/MS	By MS/MS	By MS/MS	5	6	6	6	323180000	42107000	69476000	139410000	72184000	55791500	105797000	726	30	48138000	77221000	182260000	187110000
QEAKGDSPQEKL	KRPRSAYNVYVAERFQEAKGDSPQEKLKTV	ERFQEAKGDSPQEKLKTVKENWKNLSDSEK	F	K	12	1328.66	130	141	yes	yes	2;3	7.1619e-22	241.39	By MS/MS	By MS/MS	By MS/MS	By MS/MS	4	4	4	4	108590000	9451300	22387000	47666000	29082000	15919150	38374000	725	17	10762000	24654000	62662000	75289000
QEAKGDSPQEKLKTV	KRPRSAYNVYVAERFQEAKGDSPQEKLKTV	QEAKGDSPQEKLKTVKENWKNLSDSEKELY	F	K	15	1656.87	130	144	yes	yes	2;3;4	1.2862e-12	164.53	By MS/MS	By MS/MS	By MS/MS	By MS/MS	6	6	6	5	49012000	9404600	11432000	20312000	7863500	10418300	14087750	727	26	10425000	12761000	26738000	20421000
EAKGDSPQEKLKTVKENWKNL	RPRSAYNVYVAERFQEAKGDSPQEKLKTVK	PQEKLKTVKENWKNLSDSEKELYIQHAKED	Q	S	21	2441.29	131	151	yes	yes	5	0.012822	70.094	By matching	By matching	By MS/MS	By MS/MS	2	2	2	2	11905000	2856300	2394200	4373800	2280600	2625250	3327200	159	1	3143300	2657200	5730800	5908000
KGDSPQEKLKTVKENWKNL	RSAYNVYVAERFQEAKGDSPQEKLKTVKEN	PQEKLKTVKENWKNLSDSEKELYIQHAKED	A	S	19	2241.21	133	151	yes	yes	2;3;4;5;6	4.04e-29	206.95	By MS/MS	By MS/MS	By MS/MS	By MS/MS	11	10	10	10	11252000000	2902200000	2434000000	3880100000	2035800000	2668100000	2957950000	448	193	3218300000	2688200000	5074600000	5273300000
KGDSPQEKLKTV	RSAYNVYVAERFQEAKGDSPQEKLKTVKEN	QEAKGDSPQEKLKTVKENWKNLSDSEKELY	A	K	12	1328.73	133	144	yes	yes	2;3;4	1.1706e-06	166.03	By MS/MS	By MS/MS	By MS/MS	By MS/MS	6	6	6	6	1330900000	296480000	281780000	461320000	291280000	289130000	376300000	444	37	329600000	310520000	605180000	755380000
KGDSPQEKLKT	RSAYNVYVAERFQEAKGDSPQEKLKTVKEN	FQEAKGDSPQEKLKTVKENWKNLSDSEKEL	A	V	11	1229.66	133	143	yes	yes	2;3;4	1.3324e-06	174.72	By MS/MS	By MS/MS	By MS/MS	By MS/MS	6	6	6	6	826420000	71302000	334930000	189330000	230860000	203116000	210095000	443	22	80861000	377140000	248900000	598110000
KGDSPQEKLKTVKENWKN	RSAYNVYVAERFQEAKGDSPQEKLKTVKEN	SPQEKLKTVKENWKNLSDSEKELYIQHAKE	A	L	18	2128.13	133	150	yes	yes	2;3;4;5	3.7626e-17	160.67	By MS/MS	By MS/MS	By MS/MS	By MS/MS	8	8	9	8	472670000	106970000	101980000	174380000	89330000	104475000	131855000	447	39	119980000	113220000	228400000	231560000
KGDSPQEKLKTVKENWKNLS	RSAYNVYVAERFQEAKGDSPQEKLKTVKEN	QEKLKTVKENWKNLSDSEKELYIQHAKEDE	A	D	20	2328.24	133	152	yes	yes	3;4;5	2.6644e-11	136.43	By MS/MS	By MS/MS	By MS/MS	By MS/MS	6	5	6	6	130900000	28521000	30935000	46747000	24701000	29728000	35724000	449	27	32123000	34220000	61585000	63965000
KGDSPQEKL	RSAYNVYVAERFQEAKGDSPQEKLKTVKEN	ERFQEAKGDSPQEKLKTVKENWKNLSDSEK	A	K	9	1000.52	133	141	yes	yes	2;3	4.4398e-06	206.43	By MS/MS	By MS/MS	By MS/MS	By MS/MS	4	4	4	4	90897000	8049100	38765000	16477000	27607000	23407050	22042000	442	12	9152200	44367000	21732000	71535000
KGDSPQEKLKTVKENWKNLSD	RSAYNVYVAERFQEAKGDSPQEKLKTVKEN	EKLKTVKENWKNLSDSEKELYIQHAKEDET	A	S	21	2443.27	133	153	yes	yes	4;5	3.8619e-05	112.54	By MS/MS	By MS/MS	By matching	By matching	4	3	1	1	38591000	22734000	14371000	680170	805930	18552500	743050	450	9	25233000	15468000	938690	2070000
KGDSPQEKLKTVKEN	RSAYNVYVAERFQEAKGDSPQEKLKTVKEN	KGDSPQEKLKTVKENWKNLSDSEKELYIQH	A	W	15	1699.91	133	147	yes	yes	3;4	9.992e-28	223.76	By MS/MS	By MS/MS	By MS/MS	By MS/MS	4	3	4	4	50490000	8624100	5364600	26475000	10027000	6994350	18251000	445	7	9766300	5834900	34831000	25975000
KGDSPQEKLKTVKENW	RSAYNVYVAERFQEAKGDSPQEKLKTVKEN	GDSPQEKLKTVKENWKNLSDSEKELYIQHA	A	K	16	1885.99	133	148	yes	yes	4	0.0024193	88.992	By MS/MS	By MS/MS	By MS/MS		2	1	1		5382900	2371000	1060700	1951200	0	1715850	975600	446	3	2634500	1093500	2445600	0
DSPQEKLKTVKENWKNL	AYNVYVAERFQEAKGDSPQEKLKTVKENWK	PQEKLKTVKENWKNLSDSEKELYIQHAKED	G	S	17	2056.1	135	151	yes	yes	2;3;4	5.4384e-15	172.2	By MS/MS	By MS/MS	By MS/MS	By MS/MS	6	6	6	5	563920000	144350000	125250000	198180000	96136000	134800000	147158000	151	50	161010000	137640000	260200000	249230000
DSPQEKLKTVKENWKNLSDSEKELY	AYNVYVAERFQEAKGDSPQEKLKTVKENWK	KENWKNLSDSEKELYIQHAKEDETRYHNEM	G	I	25	3007.51	135	159	yes	yes	5	0.0061831	70.917	By MS/MS	By MS/MS	By matching	By MS/MS	2	2	2	2	14221000	3488100	3556300	4367000	2809800	3522200	3588400	152	4	3893800	3942100	5718700	7276100
DSPQEKLKTVKENWKN	AYNVYVAERFQEAKGDSPQEKLKTVKENWK	SPQEKLKTVKENWKNLSDSEKELYIQHAKE	G	L	16	1943.01	135	150	yes	yes	4	0.00021706	99.481	By MS/MS	By MS/MS	By MS/MS	By MS/MS	2	1	2	2	11779000	3295900	1176500	4912000	2394400	2236200	3653200	150	1	3707700	1394100	6477000	6209800
DSPQEKLKT	AYNVYVAERFQEAKGDSPQEKLKTVKENWK	FQEAKGDSPQEKLKTVKENWKNLSDSEKEL	G	V	9	1044.55	135	143	yes	yes	2	0.089471	70.028		By MS/MS				1			0	0	0	0	0	0	0	149	1	0	0	0	0
SPQEKLKTVKENWKNL	YNVYVAERFQEAKGDSPQEKLKTVKENWKN	PQEKLKTVKENWKNLSDSEKELYIQHAKED	D	S	16	1941.07	136	151	yes	yes	3;4	9.5385e-18	191.96	By MS/MS	By MS/MS	By MS/MS	By MS/MS	4	4	4	4	97388000	22565000	23386000	28209000	23228000	22975500	25718500	902	27	25094000	25741000	36906000	60194000
SPQEKLKTV	YNVYVAERFQEAKGDSPQEKLKTVKENWKN	QEAKGDSPQEKLKTVKENWKNLSDSEKELY	D	K	9	1028.59	136	144	yes	yes	2	0.014976	119.68	By MS/MS	By matching	By matching	By MS/MS	2	2	1	2	5008900	1690700	1536700	670880	1110600	1613700	890740	901	2	1870200	1695100	840900	2875900
PQEKLKTVKENWKNL	NVYVAERFQEAKGDSPQEKLKTVKENWKNL	PQEKLKTVKENWKNLSDSEKELYIQHAKED	S	S	15	1854.04	137	151	yes	yes	4	0.0026387	90.707	By MS/MS	By MS/MS	By MS/MS	By MS/MS	1	2	2	2	20820000	3682700	5182100	7307500	4647800	4432400	5977650	702	3	3682700	5698600	9464600	12033000
KLKTVKENWKNL	VAERFQEAKGDSPQEKLKTVKENWKNLSDS	PQEKLKTVKENWKNLSDSEKELYIQHAKED	E	S	12	1499.88	140	151	yes	yes	2;3;4	7.3005e-16	222.79	By MS/MS	By MS/MS			6	6			166660000	81189000	85475000	0	0	83332000	0	468	13	91207000	93790000	0	0
KLKTVKENWKNLSDSEKELYIQHA	VAERFQEAKGDSPQEKLKTVKENWKNLSDS	KNLSDSEKELYIQHAKEDETRYHNEMKSWE	E	K	24	2900.54	140	163	yes	yes	4;5;6	3.0457e-18	156.29	By MS/MS	By MS/MS			6	5			48512000	26573000	21939000	0	0	24256000	0	469	20	29205000	23575000	0	0
KTVKENWKNLSDSEKELYIQHA	ERFQEAKGDSPQEKLKTVKENWKNLSDSEK	KNLSDSEKELYIQHAKEDETRYHNEMKSWE	L	K	22	2659.36	142	163	yes	yes	2;3;4;5	1.9264e-62	254.73	By MS/MS	By MS/MS	By MS/MS	By MS/MS	8	8	8	8	2656700000	658230000	663800000	863790000	470870000	661015000	667330000	507	102	733370000	735210000	1127200000	1220500000
KTVKENWKNL	ERFQEAKGDSPQEKLKTVKENWKNLSDSEK	PQEKLKTVKENWKNLSDSEKELYIQHAKED	L	S	10	1258.7	142	151	yes	yes	2;3	5.9583e-35	286.53	By MS/MS	By MS/MS	By MS/MS	By MS/MS	4	4	4	4	2888700000	670790000	591750000	973870000	652310000	631270000	813090000	501	26	753150000	653930000	1280300000	1690800000
KTVKENWKNLS	ERFQEAKGDSPQEKLKTVKENWKNLSDSEK	QEKLKTVKENWKNLSDSEKELYIQHAKEDE	L	D	11	1345.74	142	152	yes	yes	2;3	1.492e-05	160.22	By MS/MS	By MS/MS	By MS/MS	By MS/MS	4	4	4	3	116480000	22020000	32528000	33702000	28227000	27274000	30964500	502	12	26682000	35651000	43857000	73204000
KTVKENWKNLSDSEKELY	ERFQEAKGDSPQEKLKTVKENWKNLSDSEK	KENWKNLSDSEKELYIQHAKEDETRYHNEM	L	I	18	2210.12	142	159	yes	yes	3;4	1.7581e-28	202.35	By MS/MS	By MS/MS	By MS/MS	By MS/MS	4	4	3	3	89749000	22746000	23713000	28583000	14707000	23229500	21645000	504	27	25372000	26352000	37090000	38159000
KTVKENWKNLSDSEKELYIQ	ERFQEAKGDSPQEKLKTVKENWKNLSDSEK	NWKNLSDSEKELYIQHAKEDETRYHNEMKS	L	H	20	2451.26	142	161	yes	yes	3;4	1.7221e-07	129.46	By MS/MS	By MS/MS	By MS/MS	By MS/MS	3	3	4	3	72626000	14023000	10626000	35528000	12448000	12324500	23988000	506	18	15709000	12382000	46470000	32236000
KTVKENWKNLSDSEKELYI	ERFQEAKGDSPQEKLKTVKENWKNLSDSEK	ENWKNLSDSEKELYIQHAKEDETRYHNEMK	L	Q	19	2323.21	142	160	yes	yes	4	9.0936e-12	148.24	By MS/MS	By MS/MS	By MS/MS	By MS/MS	2	2	2	2	28054000	6603600	6942900	9183800	5323400	6773250	7253600	505	15	7345700	7693500	12099000	13801000
KTVKENWKNLSD	ERFQEAKGDSPQEKLKTVKENWKNLSDSEK	EKLKTVKENWKNLSDSEKELYIQHAKEDET	L	S	12	1460.76	142	153	yes	yes	2;3	0.015131	95.264	By MS/MS	By MS/MS			3	4			12674000	4297300	8376200	0	0	6336750	0	503	2	4438700	9197600	0	0
VKENWKNLSDSEKELYIQHA	FQEAKGDSPQEKLKTVKENWKNLSDSEKEL	KNLSDSEKELYIQHAKEDETRYHNEMKSWE	T	K	20	2430.22	144	163	yes	yes	2;3;4;5	3.8671e-72	276.48	By MS/MS	By MS/MS	By MS/MS	By MS/MS	8	8	8	8	9480500000	2027100000	2348400000	3349600000	1755400000	2187750000	2552500000	1031	106	2236100000	2601500000	4412900000	4549100000
VKENWKNL	FQEAKGDSPQEKLKTVKENWKNLSDSEKEL	PQEKLKTVKENWKNLSDSEKELYIQHAKED	T	S	8	1029.56	144	151	yes	yes	2;3	0.00018248	193.16	By MS/MS	By MS/MS	By MS/MS	By MS/MS	4	4	4	4	3673300000	886340000	775860000	1166200000	844910000	831100000	1005555000	1023	22	994390000	859320000	1535500000	2188300000
VKENWKNLSDSEKELYIQ	FQEAKGDSPQEKLKTVKENWKNLSDSEKEL	NWKNLSDSEKELYIQHAKEDETRYHNEMKS	T	H	18	2222.12	144	161	yes	yes	2;3;4	5.8747e-37	231.77	By MS/MS	By MS/MS	By MS/MS	By MS/MS	6	6	6	6	325690000	76341000	76990000	114270000	58086000	76665500	86178000	1029	35	85505000	85183000	150110000	150560000
VKENWKNLSDSEKELY	FQEAKGDSPQEKLKTVKENWKNLSDSEKEL	KENWKNLSDSEKELYIQHAKEDETRYHNEM	T	I	16	1980.98	144	159	yes	yes	2;3;4	3.5073e-23	211.13	By MS/MS	By MS/MS	By MS/MS	By MS/MS	6	6	6	6	301070000	75433000	74204000	98137000	53293000	74818500	75715000	1027	44	84515000	82341000	129750000	138110000
VKENWKNLSDSEKELYI	FQEAKGDSPQEKLKTVKENWKNLSDSEKEL	ENWKNLSDSEKELYIQHAKEDETRYHNEMK	T	Q	17	2094.06	144	160	yes	yes	2;3;4	1.1142e-23	198.42	By MS/MS	By MS/MS	By MS/MS	By MS/MS	6	6	6	6	189750000	38629000	37561000	75198000	38361000	38095000	56779500	1028	39	42736000	41774000	98257000	99373000
VKENWKNLS	FQEAKGDSPQEKLKTVKENWKNLSDSEKEL	QEKLKTVKENWKNLSDSEKELYIQHAKEDE	T	D	9	1116.59	144	152	yes	yes	3	0.014238	121.8	By matching	By MS/MS	By MS/MS	By MS/MS	2	2	2	2	105430000	23396000	24461000	36975000	20595000	23928500	28785000	1024	4	26393000	27211000	48460000	53343000
VKENWKNLSD	FQEAKGDSPQEKLKTVKENWKNLSDSEKEL	EKLKTVKENWKNLSDSEKELYIQHAKEDET	T	S	10	1231.62	144	153	yes	yes	2;3	1.4253e-07	197.21	By MS/MS	By MS/MS		By matching	3	4		1	26093000	10759000	15041000	0	293520	12900000	146760	1025	5	11958000	16712000	0	767640
VKENWKNLSDSEKELYIQH	FQEAKGDSPQEKLKTVKENWKNLSDSEKEL	WKNLSDSEKELYIQHAKEDETRYHNEMKSW	T	A	19	2359.18	144	162	yes	yes	4	3.1551e-43	238.65	By MS/MS	By MS/MS	By MS/MS	By MS/MS	2	2	2	2	19958000	6633600	5843200	5095400	2385600	6238400	3740500	1030	11	7397300	6417600	6756000	6180100
VKENWKNLSDSEKEL	FQEAKGDSPQEKLKTVKENWKNLSDSEKEL	VKENWKNLSDSEKELYIQHAKEDETRYHNE	T	Y	15	1817.92	144	158	yes	yes	3	0.001894	92.575	By MS/MS	By MS/MS	By matching	By matching	1	2	2	2	6111000	990680	2227000	1816800	1076500	1608840	1446650	1026	1	1226700	2450800	2384000	2782700
KENWKNLSDSEKELYIQHA	QEAKGDSPQEKLKTVKENWKNLSDSEKELY	KNLSDSEKELYIQHAKEDETRYHNEMKSWE	V	K	19	2331.15	145	163	yes	yes	2;3;4;5	1.3252e-61	280.65	By MS/MS	By MS/MS	By MS/MS	By MS/MS	8	8	8	8	1685400000	393860000	394560000	596800000	300160000	394210000	448480000	423	81	443480000	435420000	788750000	778310000
KENWKNLSDSEKELY	QEAKGDSPQEKLKTVKENWKNLSDSEKELY	KENWKNLSDSEKELYIQHAKEDETRYHNEM	V	I	15	1881.91	145	159	yes	yes	3	2.53e-12	155.22	By MS/MS	By MS/MS	By MS/MS	By MS/MS	2	2	2	2	29680000	6404700	7152900	10563000	5559900	6778800	8061450	420	5	7156400	7905500	13820000	14430000
KENWKNLSDSEKELYI	QEAKGDSPQEKLKTVKENWKNLSDSEKELY	ENWKNLSDSEKELYIQHAKEDETRYHNEMK	V	Q	16	1994.99	145	160	yes	yes	3	1.3311e-06	122.93	By MS/MS	By MS/MS	By MS/MS	By MS/MS	2	2	2	2	28160000	5073100	6006000	11450000	5631300	5539550	8540650	421	10	5660600	6649900	14925000	14605000
KENWKNLS	QEAKGDSPQEKLKTVKENWKNLSDSEKELY	QEKLKTVKENWKNLSDSEKELYIQHAKEDE	V	D	8	1017.52	145	152	yes	yes	2	1.7136e-08	215.42	By MS/MS	By MS/MS	By matching	By MS/MS	1	2	2	2	27697000	3888400	6460200	10339000	7009400	5174300	8674200	419	5	4814700	7139700	13609000	18170000
KENWKNLSDSEKELYIQ	QEAKGDSPQEKLKTVKENWKNLSDSEKELY	NWKNLSDSEKELYIQHAKEDETRYHNEMKS	V	H	17	2123.05	145	161	yes	yes	3	8.8547e-11	144.5	By MS/MS	By MS/MS	By MS/MS	By MS/MS	2	2	2	2	21492000	4900900	4513300	8048700	4029400	4707100	6039050	422	15	5416200	4955700	10560000	10451000
WKNLSDSEKELYIQHA	KGDSPQEKLKTVKENWKNLSDSEKELYIQH	KNLSDSEKELYIQHAKEDETRYHNEMKSWE	N	K	16	1959.97	148	163	yes	yes	2;3;4	3.2446e-22	195.15	By MS/MS	By MS/MS	By MS/MS	By MS/MS	6	6	6	6	59871000	15272000	13104000	20628000	10867000	14188000	15747500	1055	28	16926000	14512000	27014000	28158000
KNLSDSEKELYIQHA	GDSPQEKLKTVKENWKNLSDSEKELYIQHA	KNLSDSEKELYIQHAKEDETRYHNEMKSWE	W	K	15	1773.89	149	163	yes	yes	3	3.6891e-34	245.48	By MS/MS	By MS/MS	By MS/MS	By MS/MS	2	2	2	2	26613000	5825700	5896600	9398800	5492300	5861150	7445550	473	11	6470600	6545500	12383000	14222000
LSDSEKELYIQHA	SPQEKLKTVKENWKNLSDSEKELYIQHAKE	KNLSDSEKELYIQHAKEDETRYHNEMKSWE	N	K	13	1531.75	151	163	yes	yes	2;3	1.3317e-69	318.35	By MS/MS	By MS/MS	By MS/MS	By MS/MS	4	4	4	4	1186000000	280900000	244690000	407910000	252530000	262795000	330220000	610	22	312400000	270170000	535180000	654190000
LSDSEKELYIQHAKEDETRYHNEM	SPQEKLKTVKENWKNLSDSEKELYIQHAKE	IQHAKEDETRYHNEMKSWEEQMIEVGRKDL	N	K	24	2964.36	151	174	yes	yes	4;5;6	1.6211e-18	164.65	By MS/MS	By MS/MS	By MS/MS	By MS/MS	5	6	6	6	75993000	12462000	15288000	28911000	19331000	13875000	24121000	611	32	14048000	16903000	37880000	50125000
LSDSEKELYIQ	SPQEKLKTVKENWKNLSDSEKELYIQHAKE	NWKNLSDSEKELYIQHAKEDETRYHNEMKS	N	H	11	1323.66	151	161	yes	yes	2	6.5338e-19	236.92	By MS/MS	By MS/MS	By MS/MS	By MS/MS	2	2	2	2	41083000	8626600	8518800	15043000	8894700	8572700	11968850	609	12	9547400	9407200	19719000	23055000
LSDSEKELYI	SPQEKLKTVKENWKNLSDSEKELYIQHAKE	ENWKNLSDSEKELYIQHAKEDETRYHNEMK	N	Q	10	1195.6	151	160	yes	yes	2	8.7908e-08	203.29	By MS/MS	By MS/MS	By MS/MS	By MS/MS	2	2	2	2	37744000	8069700	6660900	13775000	9238500	7365300	11506750	608	10	8950300	7340600	18068000	23954000
LSDSEKELY	SPQEKLKTVKENWKNLSDSEKELYIQHAKE	KENWKNLSDSEKELYIQHAKEDETRYHNEM	N	I	9	1082.51	151	159	yes	yes	2	0.0043121	169.12	By MS/MS	By MS/MS	By MS/MS	By MS/MS	2	2	2	2	26871000	5972500	5716500	9330000	5852000	5844500	7591000	607	12	6664600	6354000	12257000	15170000
SDSEKELYIQHA	PQEKLKTVKENWKNLSDSEKELYIQHAKED	KNLSDSEKELYIQHAKEDETRYHNEMKSWE	L	K	12	1418.67	152	163	yes	yes	2;3	4.4022e-40	288.17	By MS/MS	By MS/MS	By MS/MS	By MS/MS	4	4	4	4	27201000000	5286100000	5209500000	10618000000	6088000000	5247800000	8353000000	844	64	5937900000	5745600000	13976000000	15787000000
SDSEKELYIQHAKEDETRYHNEM	PQEKLKTVKENWKNLSDSEKELYIQHAKED	IQHAKEDETRYHNEMKSWEEQMIEVGRKDL	L	K	23	2851.27	152	174	yes	yes	2;3;4;5;6	1.4578e-47	228.15	By MS/MS	By MS/MS	By MS/MS	By MS/MS	14	12	13	14	3617700000	680700000	657000000	1453300000	826750000	668850000	1140025000	847	83	758410000	727050000	1911000000	2141400000
SDSEKELYIQ	PQEKLKTVKENWKNLSDSEKELYIQHAKED	NWKNLSDSEKELYIQHAKEDETRYHNEMKS	L	H	10	1210.57	152	161	yes	yes	2	6.9695e-25	255.07	By MS/MS	By MS/MS	By MS/MS	By MS/MS	2	2	2	2	780120000	178570000	178080000	248180000	175300000	178325000	211740000	842	13	198290000	196390000	325850000	454300000
SDSEKELY	PQEKLKTVKENWKNLSDSEKELYIQHAKED	KENWKNLSDSEKELYIQHAKEDETRYHNEM	L	I	8	969.429	152	159	yes	yes	2	0.0028772	183.9	By MS/MS	By MS/MS	By MS/MS	By MS/MS	2	2	2	2	476980000	72231000	114350000	148920000	141490000	93290500	145205000	840	9	82355000	127210000	196520000	366750000
SDSEKELYI	PQEKLKTVKENWKNLSDSEKELYIQHAKED	ENWKNLSDSEKELYIQHAKEDETRYHNEMK	L	Q	9	1082.51	152	160	yes	yes	2	0.0086589	160.69	By MS/MS	By MS/MS	By MS/MS	By MS/MS	2	2	2	2	230360000	57291000	46212000	76885000	49968000	51751500	63426500	841	8	63483000	51052000	100720000	129480000
SDSEKELYIQHAKEDETRYHN	PQEKLKTVKENWKNLSDSEKELYIQHAKED	LYIQHAKEDETRYHNEMKSWEEQMIEVGRK	L	E	21	2591.19	152	172	yes	yes	3;4;5	1.1291e-44	228.63	By MS/MS	By MS/MS	By MS/MS	By MS/MS	6	6	6	5	162730000	31822000	32579000	63790000	34536000	32200500	49163000	846	27	35398000	35918000	83637000	89434000
SDSEKELYIQH	PQEKLKTVKENWKNLSDSEKELYIQHAKED	WKNLSDSEKELYIQHAKEDETRYHNEMKSW	L	A	11	1347.63	152	162	yes	yes	2;3	3.1368e-13	219.03	By MS/MS	By MS/MS	By MS/MS	By MS/MS	4	4	4	4	88590000	27764000	20527000	23362000	16937000	24145500	20149500	843	10	30680000	22633000	30703000	43906000
SDSEKELYIQHAKEDETRYHNEMKS	PQEKLKTVKENWKNLSDSEKELYIQHAKED	HAKEDETRYHNEMKSWEEQMIEVGRKDLLR	L	W	25	3066.4	152	176	yes	yes	4;5	7.9881e-48	226.39	By MS/MS	By matching	By MS/MS	By MS/MS	4	3	4	3	88205000	15902000	13994000	41298000	17011000	14948000	29154500	848	14	18014000	15652000	54597000	44093000
SDSEKELYIQHAKEDETRYH	PQEKLKTVKENWKNLSDSEKELYIQHAKED	ELYIQHAKEDETRYHNEMKSWEEQMIEVGR	L	N	20	2477.15	152	171	yes	yes	4;5	9.4033e-35	201.37	By MS/MS	By MS/MS	By MS/MS	By MS/MS	4	4	4	4	42856000	7765800	8211500	18204000	8674200	7988650	13439100	845	22	8637000	9159600	23901000	22474000
DSEKELYIQHA	QEKLKTVKENWKNLSDSEKELYIQHAKEDE	KNLSDSEKELYIQHAKEDETRYHNEMKSWE	S	K	11	1331.64	153	163	yes	yes	2;3	1.5976e-59	311.01	By MS/MS	By MS/MS	By MS/MS	By MS/MS	6	6	6	6	945730000	187780000	195970000	351730000	210250000	191875000	280990000	146	29	209150000	217060000	462400000	544860000
DSEKELYIQHAKEDETRYHNEM	QEKLKTVKENWKNLSDSEKELYIQHAKEDE	IQHAKEDETRYHNEMKSWEEQMIEVGRKDL	S	K	22	2764.24	153	174	yes	yes	4;5	3.2048e-26	190.31	By MS/MS	By MS/MS	By MS/MS	By MS/MS	4	3	3	4	63905000	13551000	11723000	24299000	14332000	12637000	19315500	147	20	15309000	13129000	31752000	37118000
SEKELYIQHA	EKLKTVKENWKNLSDSEKELYIQHAKEDET	KNLSDSEKELYIQHAKEDETRYHNEMKSWE	D	K	10	1216.61	154	163	yes	yes	2;3	4.8052e-18	248.81	By MS/MS	By MS/MS	By MS/MS	By MS/MS	6	6	6	6	591290000	163600000	155710000	174730000	97246000	159655000	135988000	853	28	183660000	172820000	229550000	252150000
YIQHAKEDETRYHNEM	VKENWKNLSDSEKELYIQHAKEDETRYHNE	IQHAKEDETRYHNEMKSWEEQMIEVGRKDL	L	K	16	2062.92	159	174	yes	yes	3;4	0.00012427	106.52	By MS/MS	By MS/MS	By MS/MS	By MS/MS	4	4	4	4	20675000	3890500	4343300	8621800	3819500	4116900	6220650	1067	6	4342400	4868400	11306000	9906700
IQHAKEDETRYHNEM	KENWKNLSDSEKELYIQHAKEDETRYHNEM	IQHAKEDETRYHNEMKSWEEQMIEVGRKDL	Y	K	15	1899.85	160	174	yes	yes	2;3;4	5.3433e-22	198.46	By MS/MS	By MS/MS	By MS/MS	By MS/MS	10	10	10	10	615400000	118670000	128520000	226870000	141330000	123595000	184100000	381	53	133900000	141990000	298050000	366300000
IQHAKEDETRYHNEMKS	KENWKNLSDSEKELYIQHAKEDETRYHNEM	HAKEDETRYHNEMKSWEEQMIEVGRKDLLR	Y	W	17	2114.98	160	176	yes	yes	3;4;5	3.1797e-11	151.04	By MS/MS	By MS/MS	By MS/MS	By MS/MS	5	4	6	6	35569000	6700200	8291500	13140000	7437000	7495850	10288500	382	18	7338100	9244000	17369000	19282000
IQHAKEDETRYHNEMKSWEEQMIEV	KENWKNLSDSEKELYIQHAKEDETRYHNEM	YHNEMKSWEEQMIEVGRKDLLRRTIKKQRK	Y	G	25	3159.44	160	184	yes	yes	4	0.041761	53.342	By MS/MS	By matching	By MS/MS	By MS/MS	2	2	2	2	16653000	3566000	3406900	7006200	2673500	3486450	4839850	383	2	3940600	3751400	9147100	6932000
QHAKEDETRYHNEM	ENWKNLSDSEKELYIQHAKEDETRYHNEMK	IQHAKEDETRYHNEMKSWEEQMIEVGRKDL	I	K	14	1786.77	161	174	yes	yes	2;3;4	1.5173e-35	262.07	By MS/MS	By MS/MS	By MS/MS	By MS/MS	6	6	6	6	467920000	77582000	75759000	208160000	106420000	76670500	157290000	736	27	87343000	83898000	273250000	275840000
QHAKEDETRYHNEMKSWEEQMIEV	ENWKNLSDSEKELYIQHAKEDETRYHNEMK	YHNEMKSWEEQMIEVGRKDLLRRTIKKQRK	I	G	24	3046.35	161	184	yes	yes	4	0.0052952	73.783	By MS/MS	By MS/MS	By MS/MS	By MS/MS	2	2	2	2	13743000	1949700	3411200	6221100	2160800	2680450	4190950	737	12	2184700	3726400	8162400	5584400
HAKEDETRYHNEM	NWKNLSDSEKELYIQHAKEDETRYHNEMKS	IQHAKEDETRYHNEMKSWEEQMIEVGRKDL	Q	K	13	1658.71	162	174	yes	yes	2;3;4	9.9701e-13	189.33	By MS/MS	By MS/MS	By MS/MS	By MS/MS	13	14	13	14	2160100000	451660000	444570000	784330000	479550000	448115000	631940000	340	59	510660000	489290000	1030200000	1243600000
HAKEDETRYHNEMKS	NWKNLSDSEKELYIQHAKEDETRYHNEMKS	HAKEDETRYHNEMKSWEEQMIEVGRKDLLR	Q	W	15	1873.84	162	176	yes	yes	2;3;4;5	6.5612e-09	137.21	By MS/MS	By MS/MS	By MS/MS	By MS/MS	8	8	8	8	127730000	25486000	29163000	47114000	25965000	27324500	36539500	341	27	28506000	32950000	61692000	67370000
HAKEDETRYHNEMKSWEEQMIEV	NWKNLSDSEKELYIQHAKEDETRYHNEMKS	YHNEMKSWEEQMIEVGRKDLLRRTIKKQRK	Q	G	23	2918.3	162	184	yes	yes	3;4	0.00084631	92.31	By MS/MS	By MS/MS	By MS/MS	By MS/MS	4	4	4	4	52804000	11308000	14295000	18775000	8425400	12801500	13600200	342	15	12690000	15945000	24746000	21836000
AKEDETRYHNEM	WKNLSDSEKELYIQHAKEDETRYHNEMKSW	IQHAKEDETRYHNEMKSWEEQMIEVGRKDL	H	K	12	1521.65	163	174	yes	yes	2;3;4	4.115e-07	171.36	By MS/MS	By MS/MS	By MS/MS	By MS/MS	6	6	6	6	115080000	23084000	31230000	35790000	24974000	27157000	30382000	50	20	26240000	34631000	47194000	64721000
KEDETRYHNEM	KNLSDSEKELYIQHAKEDETRYHNEMKSWE	IQHAKEDETRYHNEMKSWEEQMIEVGRKDL	A	K	11	1450.61	164	174	yes	yes	2;3	7.9187e-07	182.41	By MS/MS	By MS/MS	By MS/MS	By MS/MS	10	12	14	15	16564000000	2365300000	3814900000	5969500000	4414200000	3090100000	5191850000	408	115	2681000000	4221900000	7840200000	11443000000
KEDETRYHNEMKSWEEQMIEV	KNLSDSEKELYIQHAKEDETRYHNEMKSWE	YHNEMKSWEEQMIEVGRKDLLRRTIKKQRK	A	G	21	2710.2	164	184	yes	yes	3;4;5	4.9654e-18	169.39	By MS/MS	By MS/MS	By MS/MS	By MS/MS	12	12	9	11	4462300000	981290000	1164900000	1553300000	762890000	1073095000	1158095000	411	124	1102100000	1288400000	2037500000	1977300000
KEDETRYHNEMKS	KNLSDSEKELYIQHAKEDETRYHNEMKSWE	HAKEDETRYHNEMKSWEEQMIEVGRKDLLR	A	W	13	1665.74	164	176	yes	yes	2;3;4	4.1248e-12	175.88	By MS/MS	By MS/MS	By MS/MS	By MS/MS	6	6	7	8	1110500000	78872000	324330000	340920000	366350000	201601000	353635000	409	28	90281000	365620000	450750000	949170000
KEDETRYHNEMKSWEEQM	KNLSDSEKELYIQHAKEDETRYHNEMKSWE	ETRYHNEMKSWEEQMIEVGRKDLLRRTIKK	A	I	18	2369.01	164	181	yes	yes	2;3;4;5	2.3051e-17	165.9	By MS/MS	By MS/MS	By MS/MS	By MS/MS	8	8	8	8	418110000	106550000	133780000	114000000	63788000	120165000	88894000	410	48	120570000	148050000	149990000	165460000
NEMKSWEEQMIEV	ELYIQHAKEDETRYHNEMKSWEEQMIEVGR	YHNEMKSWEEQMIEVGRKDLLRRTIKKQRK	H	G	13	1651.72	172	184	yes	yes	2	3.4795e-21	228.83	By MS/MS	By MS/MS	By MS/MS	By MS/MS	2	2	2	2	86704000	19764000	19787000	30090000	17063000	19775500	23576500	674	19	22009000	21769000	39517000	44224000
NEMKSWEEQM	ELYIQHAKEDETRYHNEMKSWEEQMIEVGR	ETRYHNEMKSWEEQMIEVGRKDLLRRTIKK	H	I	10	1310.53	172	181	yes	yes	2	4.9459e-25	259.82	By MS/MS	By matching	By MS/MS	By MS/MS	2	2	2	2	10801000	2849700	3236400	3143000	1572000	3043050	2357500	673	7	3154300	3581300	4140900	4072200
EMKSWEEQMIEV	LYIQHAKEDETRYHNEMKSWEEQMIEVGRK	YHNEMKSWEEQMIEVGRKDLLRRTIKKQRK	N	G	12	1537.68	173	184	yes	yes	2	1.3107e-15	215.06	By MS/MS	By MS/MS	By MS/MS	By MS/MS	8	8	7	6	368480000	79207000	73285000	137160000	78834000	76246000	107997000	202	40	88015000	81071000	180180000	204410000
EMKSWEEQMIEVGRKDLLRRTIKKQ	LYIQHAKEDETRYHNEMKSWEEQMIEVGRK	EVGRKDLLRRTIKKQRKYGAEECAAALEHH	N	R	25	3130.67	173	197	yes	yes	5	0.0010477	85.35			By MS/MS	By MS/MS			2	2	3436500	0	0	2445900	990610	0	1718255	203	2	0	0	3200700	2565100
MKSWEEQMIEV	YIQHAKEDETRYHNEMKSWEEQMIEVGRKD	YHNEMKSWEEQMIEVGRKDLLRRTIKKQRK	E	G	11	1408.64	174	184	yes	yes	2	7.8839e-07	182.46	By MS/MS	By MS/MS	By matching		2	2	2		22665000	11530000	10551000	584470	0	11040500	292235	645	8	12782000	11644000	767320	0
KSWEEQMIEV	IQHAKEDETRYHNEMKSWEEQMIEVGRKDL	YHNEMKSWEEQMIEVGRKDLLRRTIKKQRK	M	G	10	1277.6	175	184	yes	yes	2	5.2826e-19	179.37	By MS/MS	By MS/MS	By MS/MS	By MS/MS	12	12	20	12	8001000000	2600700000	2727100000	209130000	2464000000	2663900000	1336565000	492	118	2890200000	3009500000	275620000	6382400000
KSWEEQMIEVGRKDL	IQHAKEDETRYHNEMKSWEEQMIEVGRKDL	KSWEEQMIEVGRKDLLRRTIKKQRKYGAEE	M	L	15	1846.92	175	189	yes	yes	2;3;4	1.2402e-16	183	By MS/MS	By MS/MS	By MS/MS	By MS/MS	6	8	7	10	1695900000	259020000	279800000	746210000	410890000	269410000	578550000	494	88	284370000	308360000	980210000	1065500000
KSWEEQMIEVGRKDLLRRT	IQHAKEDETRYHNEMKSWEEQMIEVGRKDL	EQMIEVGRKDLLRRTIKKQRKYGAEECAAA	M	I	19	2373.26	175	193	yes	yes	4;5	7.2033e-23	180.64	By MS/MS	By MS/MS	By MS/MS	By MS/MS	4	4	4	4	237530000	29585000	32055000	122310000	53581000	30820000	87945500	497	21	32714000	35475000	159940000	138930000
KSWEEQMIEVGRKDLLRRTIKKQ	IQHAKEDETRYHNEMKSWEEQMIEVGRKDL	EVGRKDLLRRTIKKQRKYGAEECAAALEHH	M	R	23	2870.59	175	197	yes	yes	5;6	1.0644e-07	126.91	By MS/MS	By MS/MS	By MS/MS	By MS/MS	2	2	2	3	130180000	10552000	11100000	57481000	51051000	10826000	54266000	498	28	11699000	12279000	75775000	131550000
KSWEEQMIEVGRKDLLRR	IQHAKEDETRYHNEMKSWEEQMIEVGRKDL	EEQMIEVGRKDLLRRTIKKQRKYGAEECAA	M	T	18	2272.21	175	192	yes	yes	5	8.1419e-12	147.64	By MS/MS	By MS/MS		By matching	2	2		1	5395100	2586700	2685400	0	123040	2636050	61520	496	5	2832900	2946000	0	316020
KSWEEQMIE	IQHAKEDETRYHNEMKSWEEQMIEVGRKDL	RYHNEMKSWEEQMIEVGRKDLLRRTIKKQR	M	V	9	1178.53	175	183	yes	yes	2	0.078351	75.738	By MS/MS	By MS/MS	By matching		2	2	2		4961800	2391800	1884400	685580	0	2138100	342790	491	1	2669800	2068300	903590	0
KSWEEQMIEVGRKD	IQHAKEDETRYHNEMKSWEEQMIEVGRKDL	MKSWEEQMIEVGRKDLLRRTIKKQRKYGAE	M	L	14	1733.84	175	188	yes	yes	3;4	0.0018889	112.72	By MS/MS	By MS/MS	By MS/MS	By MS/MS	3	4	4	4	11182000	1367300	1641900	5559000	2613500	1504600	4086250	493	8	1693000	1887300	7359800	6783600
KSWEEQMIEVGRKDLL	IQHAKEDETRYHNEMKSWEEQMIEVGRKDL	SWEEQMIEVGRKDLLRRTIKKQRKYGAEEC	M	R	16	1960.01	175	190	yes	yes	4	1.8397e-06	118.21		By MS/MS	By MS/MS	By MS/MS		2	2	1	4845500	0	1603400	2535000	707020	801700	1621010	495	7	0	1767400	3324600	1849100
WEEQMIEV	HAKEDETRYHNEMKSWEEQMIEVGRKDLLR	YHNEMKSWEEQMIEVGRKDLLRRTIKKQRK	S	G	8	1062.47	177	184	yes	yes	2	0.058803	104.45	By MS/MS	By MS/MS	By MS/MS		2	2	2		139100000	39746000	33712000	65644000	0	36729000	32822000	1050	1	43944000	37154000	86366000	0
WEEQMIEVGRKDL	HAKEDETRYHNEMKSWEEQMIEVGRKDLLR	KSWEEQMIEVGRKDLLRRTIKKQRKYGAEE	S	L	13	1631.8	177	189	yes	yes	2;3	2.0286e-17	182.08	By MS/MS	By MS/MS	By MS/MS	By MS/MS	4	4	5	4	146060000	24176000	21871000	64891000	35117000	23023500	50004000	1051	24	26951000	24253000	85122000	91006000
WEEQMIEVGRKDLLRRTIKKQ	HAKEDETRYHNEMKSWEEQMIEVGRKDLLR	EVGRKDLLRRTIKKQRKYGAEECAAALEHH	S	R	21	2655.46	177	197	yes	yes	4;5	0.0021809	85.146	By MS/MS	By MS/MS	By MS/MS	By MS/MS	3	4	4	4	41169000	4696800	4541900	22009000	9921800	4619350	15965400	1054	13	5362300	5009300	28827000	25713000
WEEQMIEVGRKDLLRRT	HAKEDETRYHNEMKSWEEQMIEVGRKDLLR	EQMIEVGRKDLLRRTIKKQRKYGAEECAAA	S	I	17	2158.13	177	193	yes	yes	4;5	6.0227e-05	107.07	By matching	By MS/MS	By MS/MS	By MS/MS	3	3	4	4	27462000	2729000	2768700	14303000	7661100	2748850	10982050	1053	11	3150000	3080400	18710000	19862000
WEEQMIEVGRKDLL	HAKEDETRYHNEMKSWEEQMIEVGRKDLLR	SWEEQMIEVGRKDLLRRTIKKQRKYGAEEC	S	R	14	1744.88	177	190	yes	yes	3	1.3537e-06	144.27	By MS/MS	By MS/MS	By MS/MS	By MS/MS	2	2	2	2	6081700	1112000	1116700	2615600	1237400	1114350	1926500	1052	9	1217100	1246900	3439300	3209500
IEVGRKDL	ETRYHNEMKSWEEQMIEVGRKDLLRRTIKK	KSWEEQMIEVGRKDLLRRTIKKQRKYGAEE	M	L	8	928.534	182	189	yes	yes	2;3	0.034031	147.19	By MS/MS	By MS/MS	By MS/MS	By MS/MS	4	4	4	4	208400000	28511000	28989000	102340000	48563000	28750000	75451500	369	9	30672000	31945000	133680000	126000000
GRKDLLRRTIKKQ	YHNEMKSWEEQMIEVGRKDLLRRTIKKQRK	EVGRKDLLRRTIKKQRKYGAEECAAALEHH	V	R	13	1611.01	185	197	yes	yes	5	0.00043829	116.63	By MS/MS	By MS/MS	By MS/MS	By MS/MS	2	2	2	2	327860000	42013000	50002000	157960000	77891000	46007500	117925500	325	11	48252000	55179000	206920000	201790000
GRKDLLRRTIK	YHNEMKSWEEQMIEVGRKDLLRRTIKKQRK	MIEVGRKDLLRRTIKKQRKYGAEECAAALE	V	K	11	1354.85	185	195	yes	yes	4	0.03301	89.805	By MS/MS	By MS/MS	By MS/MS	By MS/MS	2	2	2	2	30180000	10075000	8023100	8203500	3877600	9049050	6040550	324	3	11330000	8881600	10814000	10047000
GRKDLLRRTI	YHNEMKSWEEQMIEVGRKDLLRRTIKKQRK	QMIEVGRKDLLRRTIKKQRKYGAEECAAAL	V	K	10	1226.76	185	194	yes	yes	4	0.0074794	111.86	By MS/MS	By MS/MS	By MS/MS	By MS/MS	2	2	2	1	26176000	5668800	5128200	12535000	2844000	5398500	7689500	323	3	6360300	5627900	16262000	7304600
LRRTIKKQRKYGA	KSWEEQMIEVGRKDLLRRTIKKQRKYGAEE	DLLRRTIKKQRKYGAEECAAALEHHHHHH_	L	E	13	1617	190	202	yes	yes	4;5	0.0086727	93.348	By MS/MS	By MS/MS	By MS/MS	By MS/MS	4	4	4	3	438550000	39065000	37300000	284280000	77904000	38182500	181092000	605	4	44257000	41220000	374070000	202890000
AEECAAALEHHHHHH	KDLLRRTIKKQRKYGAEECAAALEHHHHHH	AEECAAALEHHHHHH_______________	G	-	15	1784.76	202	216	yes	yes	2;3;4	1.365e-12	163.94	By MS/MS	By MS/MS	By MS/MS	By MS/MS	6	6	6	6	50841000	11127000	15966000	16725000	7024200	13546500	11874600	18	10	12639000	17586000	21942000	18207000
AAALEHHHHHH	RRTIKKQRKYGAEECAAALEHHHHHH____	AEECAAALEHHHHHH_______________	C	-	11	1295.6	206	216	yes	yes	2;3;4	0.00029844	141.78	By MS/MS	By MS/MS	By MS/MS	By MS/MS	6	6	7	6	14007000	1851400	3706100	5603800	2845800	2778750	4224800	0	23	2120300	4164600	7336600	7385500
AALEHHHHHH	RTIKKQRKYGAEECAAALEHHHHHH_____	AEECAAALEHHHHHH_______________	A	-	10	1224.56	207	216	yes	yes	2;3;4	0.00096974	148.07	By MS/MS	By MS/MS	By MS/MS	By MS/MS	5	6	6	4	13572000	1319500	4355300	5402900	2494300	2837400	3948600	10	31	1530100	4891200	7111100	6466400
ALEHHHHHH	TIKKQRKYGAEECAAALEHHHHHH______	AEECAAALEHHHHHH_______________	A	-	9	1153.53	208	216	yes	yes	2	0.17978	77.748	By matching	By MS/MS	By MS/MS	By matching	2	2	2	2	1649800	355880	369180	650090	274640	362530	462365	55	0	403550	411410	857860	711520

## Sheet: peptides score greater than 100
Sequence	N-term cleavage window	C-term cleavage window	Amino acid before	Amino acid after	Length	Mass	Start position	End position	Unique (Groups)	Unique (Proteins)	Charges	PEP	Score	Identification type TFAM_LonpCMF_1	Identification type TFAM_LonpCMF_2	Identification type TFAM_LonWT_1	Identification type TFAM_LonWT_2	number of evidence entries for experiment TFAM_LonpCMF_1	number of evidence entries for experiment TFAM_LonpCMF_2	number of evidence entries for experiment TFAM_LonWT_1	number of evidence entries for experiment TFAM_LonWT_2	Intensity	Intensity TFAM_LonpCMF_1	Intensity TFAM_LonpCMF_2	Intensity TFAM_LonWT_1	Intensity TFAM_LonWT_2	mean intensity TFAM_LonpCMF	mean intensity TFAM_LonWT	id	MS/MS Count	LFQ intensity TFAM_LonpCMF_1	LFQ intensity TFAM_LonpCMF_2	LFQ intensity TFAM_LonWT_1	LFQ intensity TFAM_LonWT_2
SDSEKELYIQHA	PQEKLKTVKENWKNLSDSEKELYIQHAKED	KNLSDSEKELYIQHAKEDETRYHNEMKSWE	L	K	12	1418.67	152	163	yes	yes	2;3	4.4022e-40	288.17	By MS/MS	By MS/MS	By MS/MS	By MS/MS	4	4	4	4	27201000000	5286100000	5209500000	10618000000	6088000000	5247800000	8353000000	844	64	5937900000	5745600000	13976000000	15787000000
QNPDAKTTELIRRIA	SYLRFSKEQLPIFKAQNPDAKTTELIRRIA	QNPDAKTTELIRRIAQRWRELPDSKKKIYQ	A	Q	15	1724.95	30	44	yes	yes	3;4	1.0188e-09	151.99	By MS/MS	By MS/MS	By MS/MS	By MS/MS	6	6	5	6	19828000000	3724500000	3833300000	8643600000	3626400000	3778900000	6135000000	746	72	4145000000	4233600000	11344000000	9400400000
KEDETRYHNEM	KNLSDSEKELYIQHAKEDETRYHNEMKSWE	IQHAKEDETRYHNEMKSWEEQMIEVGRKDL	A	K	11	1450.61	164	174	yes	yes	2;3	7.9187e-07	182.41	By MS/MS	By MS/MS	By MS/MS	By MS/MS	10	12	14	15	16564000000	2365300000	3814900000	5969500000	4414200000	3090100000	5191850000	408	115	2681000000	4221900000	7840200000	11443000000
QRWRELPDSKKKIYQDAYRA	QNPDAKTTELIRRIAQRWRELPDSKKKIYQ	LPDSKKKIYQDAYRAEWQVYKEEISRFKEQ	A	E	20	2550.35	45	64	yes	yes	3;4;5;6	1.4646e-11	144.66	By MS/MS	By MS/MS	By MS/MS	By MS/MS	16	19	17	16	14551000000	2299600000	2903700000	6751800000	2595600000	2601650000	4673700000	756	370	2584900000	3219700000	8893100000	6730600000
RFSKEQLPIFKA	SVLASCPKKPVSSYLRFSKEQLPIFKAQNP	SYLRFSKEQLPIFKAQNPDAKTTELIRRIA	L	Q	12	1462.83	18	29	yes	yes	2;3;4	1.4604e-06	163.99	By MS/MS	By MS/MS	By MS/MS	By MS/MS	6	6	6	6	15252000000	3390400000	3162600000	5821900000	2876800000	3276500000	4349350000	783	124	3764400000	3504900000	7627000000	7458300000
LEKEIMDKHLKRKA	ISRFKEQLTPSQIMSLEKEIMDKHLKRKAM	SLEKEIMDKHLKRKAMTKKKELTLLGKPKR	S	M	14	1737.99	88	101	yes	yes	2;3;4;5	1.7049e-16	198.16	By MS/MS	By MS/MS	By MS/MS	By MS/MS	17	19	19	20	11714000000	2193300000	2083900000	4514100000	2922200000	2138600000	3718150000	546	175	2475500000	2294600000	5941300000	7573400000
LEKEIMDKHL	ISRFKEQLTPSQIMSLEKEIMDKHLKRKAM	SQIMSLEKEIMDKHLKRKAMTKKKELTLLG	S	K	10	1254.66	88	97	yes	yes	2;3;4	1.0547e-07	201.33	By MS/MS	By MS/MS	By MS/MS	By MS/MS	17	17	18	18	9982000000	1890400000	1763000000	4267000000	2061700000	1826700000	3164350000	542	98	2127100000	1955400000	5595700000	5346300000
SKEQLPIFKA	LASCPKKPVSSYLRFSKEQLPIFKAQNPDA	SYLRFSKEQLPIFKAQNPDAKTTELIRRIA	F	Q	10	1159.66	20	29	yes	yes	2;3	1.1197e-17	244.61	By MS/MS	By MS/MS	By MS/MS	By MS/MS	4	4	4	4	10170000000	2111700000	2021500000	3954200000	2082500000	2066600000	3018350000	879	52	2346600000	2235900000	5195300000	5400500000
KGDSPQEKLKTVKENWKNL	RSAYNVYVAERFQEAKGDSPQEKLKTVKEN	PQEKLKTVKENWKNLSDSEKELYIQHAKED	A	S	19	2241.21	133	151	yes	yes	2;3;4;5;6	4.04e-29	206.95	By MS/MS	By MS/MS	By MS/MS	By MS/MS	11	10	10	10	11252000000	2902200000	2434000000	3880100000	2035800000	2668100000	2957950000	448	193	3218300000	2688200000	5074600000	5273300000
VKENWKNLSDSEKELYIQHA	FQEAKGDSPQEKLKTVKENWKNLSDSEKEL	KNLSDSEKELYIQHAKEDETRYHNEMKSWE	T	K	20	2430.22	144	163	yes	yes	2;3;4;5	3.8671e-72	276.48	By MS/MS	By MS/MS	By MS/MS	By MS/MS	8	8	8	8	9480500000	2027100000	2348400000	3349600000	1755400000	2187750000	2552500000	1031	106	2236100000	2601500000	4412900000	4549100000
KAQNPDAKTTELIRRIA	VSSYLRFSKEQLPIFKAQNPDAKTTELIRR	QNPDAKTTELIRRIAQRWRELPDSKKKIYQ	F	Q	17	1924.09	28	44	yes	yes	3;4;5	1.3627e-23	195.15	By MS/MS	By MS/MS	By MS/MS	By MS/MS	8	8	6	8	9350700000	2281900000	2146600000	3321500000	1600700000	2214250000	2461100000	405	83	2556500000	2371300000	4373400000	4148900000
MTKKKELTLLG	SLEKEIMDKHLKRKAMTKKKELTLLGKPKR	KRKAMTKKKELTLLGKPKRPRSAYNVYVAE	A	K	11	1260.75	102	112	yes	yes	2;3	1.122e-08	193.52	By MS/MS	By MS/MS	By MS/MS	By MS/MS	6	6	6	6	8637400000	1860300000	1872100000	2887300000	2017700000	1866200000	2452500000	665	68	2063600000	2065900000	3793700000	5227400000
EWQVYKEEISRF	LPDSKKKIYQDAYRAEWQVYKEEISRFKEQ	YRAEWQVYKEEISRFKEQLTPSQIMSLEKE	A	K	12	1612.79	65	76	yes	yes	2;3	1.0438e-50	293.62	By MS/MS	By MS/MS	By MS/MS	By MS/MS	4	4	4	4	7905600000	1625400000	1668700000	2944000000	1667500000	1647050000	2305750000	231	64	1813000000	1854800000	3872600000	4317400000
AERFQEAKGDSPQEKLKT	LGKPKRPRSAYNVYVAERFQEAKGDSPQEK	FQEAKGDSPQEKLKTVKENWKNLSDSEKEL	V	V	18	2061.05	126	143	yes	yes	2;3;4;5	6.9239e-18	171.68	By MS/MS	By MS/MS	By MS/MS	By MS/MS	8	8	7	8	8520300000	2053900000	2107600000	2581200000	1777700000	2080750000	2179450000	29	64	2294600000	2323900000	3408100000	4610100000
QRWRELPDSKKKIYQ	QNPDAKTTELIRRIAQRWRELPDSKKKIYQ	QRWRELPDSKKKIYQDAYRAEWQVYKEEIS	A	D	15	1974.08	45	59	yes	yes	2;3;4;5;6	5.2732e-17	189.1	By MS/MS	By MS/MS	By MS/MS	By MS/MS	10	10	10	10	5788300000	748110000	841240000	2990400000	1208500000	794675000	2099450000	751	96	840180000	931370000	3919500000	3130100000
MTKKKELTLL	SLEKEIMDKHLKRKAMTKKKELTLLGKPKR	LKRKAMTKKKELTLLGKPKRPRSAYNVYVA	A	G	10	1203.73	102	111	yes	yes	2;3	3.1155e-08	209.6	By MS/MS	By MS/MS	By MS/MS	By MS/MS	6	7	6	7	6506500000	1256600000	1238200000	2563500000	1448200000	1247400000	2005850000	664	54	1402200000	1371600000	3377800000	3755000000
KEQLTPSQIMS	YRAEWQVYKEEISRFKEQLTPSQIMSLEKE	ISRFKEQLTPSQIMSLEKEIMDKHLKRKAM	F	L	11	1260.64	77	87	yes	yes	2	1.1547e-09	208.6	By MS/MS	By MS/MS	By MS/MS	By MS/MS	8	9	8	8	5286300000	967150000	899470000	2192800000	1226900000	933310000	1709850000	430	32	1078400000	989740000	2877200000	3178400000
LEKEIMDKHLKRKAMT	ISRFKEQLTPSQIMSLEKEIMDKHLKRKAM	EKEIMDKHLKRKAMTKKKELTLLGKPKRPR	S	K	16	1970.08	88	103	yes	yes	2;3;4;5	3.2234e-22	195.27	By MS/MS	By MS/MS	By MS/MS	By MS/MS	20	23	21	24	5131200000	893630000	1042600000	2039400000	1155600000	968115000	1597500000	548	190	1001400000	1164300000	2685700000	2994900000
YKEEISRFKEQL	KKKIYQDAYRAEWQVYKEEISRFKEQLTPS	WQVYKEEISRFKEQLTPSQIMSLEKEIMDK	V	T	12	1568.82	69	80	yes	yes	2;3;4	8.0176e-22	240.12	By MS/MS	By MS/MS	By MS/MS	By MS/MS	8	7	8	8	5406500000	1230600000	1156200000	2145400000	874250000	1193400000	1509825000	1070	53	1350900000	1280400000	2814100000	2265700000
MTKKKELTL	SLEKEIMDKHLKRKAMTKKKELTLLGKPKR	HLKRKAMTKKKELTLLGKPKRPRSAYNVYV	A	L	9	1090.64	102	110	yes	yes	2;3	0.010068	157.96	By MS/MS	By MS/MS	By MS/MS	By MS/MS	10	10	9	8	5334900000	1288800000	1232000000	1622000000	1192000000	1260400000	1407000000	663	24	1438900000	1359300000	2131800000	3089900000
LEKEIMDKHLKRKAM	ISRFKEQLTPSQIMSLEKEIMDKHLKRKAM	LEKEIMDKHLKRKAMTKKKELTLLGKPKRP	S	T	15	1869.03	88	102	yes	yes	2;3;4;5	1.5102e-27	219.29	By MS/MS	By MS/MS	By MS/MS	By MS/MS	18	20	17	18	4492900000	900060000	879820000	1817800000	895200000	889940000	1356500000	547	145	1007800000	980150000	2383500000	2319300000
KSWEEQMIEV	IQHAKEDETRYHNEMKSWEEQMIEVGRKDL	YHNEMKSWEEQMIEVGRKDLLRRTIKKQRK	M	G	10	1277.6	175	184	yes	yes	2	5.2826e-19	179.37	By MS/MS	By MS/MS	By MS/MS	By MS/MS	12	12	20	12	8001000000	2600700000	2727100000	209130000	2464000000	2663900000	1336565000	492	118	2890200000	3009500000	275620000	6382400000
KEDETRYHNEMKSWEEQMIEV	KNLSDSEKELYIQHAKEDETRYHNEMKSWE	YHNEMKSWEEQMIEVGRKDLLRRTIKKQRK	A	G	21	2710.2	164	184	yes	yes	3;4;5	4.9654e-18	169.39	By MS/MS	By MS/MS	By MS/MS	By MS/MS	12	12	9	11	4462300000	981290000	1164900000	1553300000	762890000	1073095000	1158095000	411	124	1102100000	1288400000	2037500000	1977300000
SDSEKELYIQHAKEDETRYHNEM	PQEKLKTVKENWKNLSDSEKELYIQHAKED	IQHAKEDETRYHNEMKSWEEQMIEVGRKDL	L	K	23	2851.27	152	174	yes	yes	2;3;4;5;6	1.4578e-47	228.15	By MS/MS	By MS/MS	By MS/MS	By MS/MS	14	12	13	14	3617700000	680700000	657000000	1453300000	826750000	668850000	1140025000	847	83	758410000	727050000	1911000000	2141400000
EWQVYKEEISRFKEQL	LPDSKKKIYQDAYRAEWQVYKEEISRFKEQ	WQVYKEEISRFKEQLTPSQIMSLEKEIMDK	A	T	16	2111.07	65	80	yes	yes	2;3;4	4.3699e-34	236.43	By MS/MS	By MS/MS	By MS/MS	By MS/MS	8	7	5	6	4576400000	1116500000	1233700000	1568100000	658040000	1175100000	1113070000	233	93	1234000000	1368400000	2071700000	1699000000
EKEIMDKHLKRKA	SRFKEQLTPSQIMSLEKEIMDKHLKRKAMT	SLEKEIMDKHLKRKAMTKKKELTLLGKPKR	L	M	13	1624.91	89	101	yes	yes	2;3;4;5	3.7194e-35	262	By MS/MS	By MS/MS	By MS/MS	By MS/MS	13	17	18	18	3583500000	683560000	749250000	1263200000	887430000	716405000	1075315000	190	77	765980000	830850000	1655200000	2299500000
VKENWKNL	FQEAKGDSPQEKLKTVKENWKNLSDSEKEL	PQEKLKTVKENWKNLSDSEKELYIQHAKED	T	S	8	1029.56	144	151	yes	yes	2;3	0.00018248	193.16	By MS/MS	By MS/MS	By MS/MS	By MS/MS	4	4	4	4	3673300000	886340000	775860000	1166200000	844910000	831100000	1005555000	1023	22	994390000	859320000	1535500000	2188300000
YKEEISRFKEQLTPSQIMS	KKKIYQDAYRAEWQVYKEEISRFKEQLTPS	ISRFKEQLTPSQIMSLEKEIMDKHLKRKAM	V	L	19	2313.17	69	87	yes	yes	2;3;4	3.7859e-17	156.22	By MS/MS	By MS/MS	By MS/MS	By MS/MS	11	10	12	12	2878700000	503580000	514260000	1177800000	683050000	508920000	930425000	1074	72	565210000	570030000	1541900000	1770300000
KKKELTLLG	EKEIMDKHLKRKAMTKKKELTLLGKPKRPR	KRKAMTKKKELTLLGKPKRPRSAYNVYVAE	T	K	9	1028.66	104	112	yes	yes	2;3	0.0069601	163.99	By MS/MS	By MS/MS	By MS/MS	By MS/MS	4	4	4	4	3162200000	667330000	634310000	1129100000	731450000	650820000	930275000	461	17	750480000	701800000	1480100000	1895200000
EWQVYKEEISRFKEQLTPSQIMS	LPDSKKKIYQDAYRAEWQVYKEEISRFKEQ	ISRFKEQLTPSQIMSLEKEIMDKHLKRKAM	A	L	23	2855.42	65	87	yes	yes	2;3;4	1.0901e-35	196.89	By MS/MS	By MS/MS	By MS/MS	By MS/MS	10	11	10	10	3733700000	931510000	1017100000	1023400000	761690000	974305000	892545000	238	75	1027900000	1122400000	1318500000	1975500000
YKEEISRF	KKKIYQDAYRAEWQVYKEEISRFKEQLTPS	YRAEWQVYKEEISRFKEQLTPSQIMSLEKE	V	K	8	1070.54	69	76	yes	yes	2;3	0.022038	162.97	By MS/MS	By MS/MS	By MS/MS	By MS/MS	6	6	6	6	2863000000	540850000	543970000	1120300000	657930000	542410000	889115000	1069	24	598680000	601090000	1473100000	1704900000
KTVKENWKNL	ERFQEAKGDSPQEKLKTVKENWKNLSDSEK	PQEKLKTVKENWKNLSDSEKELYIQHAKED	L	S	10	1258.7	142	151	yes	yes	2;3	5.9583e-35	286.53	By MS/MS	By MS/MS	By MS/MS	By MS/MS	4	4	4	4	2888700000	670790000	591750000	973870000	652310000	631270000	813090000	501	26	753150000	653930000	1280300000	1690800000
QRWRELPDSKKKIYQDA	QNPDAKTTELIRRIAQRWRELPDSKKKIYQ	WRELPDSKKKIYQDAYRAEWQVYKEEISRF	A	Y	17	2160.14	45	61	yes	yes	3;4;5	1.5713e-07	126.88	By MS/MS	By MS/MS	By MS/MS	By MS/MS	6	6	7	6	2220500000	305480000	404710000	1074900000	435450000	355095000	755175000	753	39	343130000	447370000	1415100000	1128500000
ERFQEAKGDSPQEKLKT	GKPKRPRSAYNVYVAERFQEAKGDSPQEKL	FQEAKGDSPQEKLKTVKENWKNLSDSEKEL	A	V	17	1990.01	127	143	yes	yes	2;3;4;5	1.2632e-18	188.41	By MS/MS	By MS/MS	By MS/MS	By MS/MS	8	8	8	8	2636700000	516810000	614100000	912510000	593260000	565455000	752885000	214	51	583010000	680790000	1202800000	1538600000
QNPDAKTTEL	SYLRFSKEQLPIFKAQNPDAKTTELIRRIA	PIFKAQNPDAKTTELIRRIAQRWRELPDSK	A	I	10	1115.55	30	39	yes	yes	2	9.5101e-05	172.28	By MS/MS	By MS/MS	By MS/MS	By MS/MS	2	2	2	2	1935200000	238730000	261430000	939790000	495240000	250080000	717515000	743	10	267380000	289460000	1234100000	1283800000
EKEIMDKHLKRKAMT	SRFKEQLTPSQIMSLEKEIMDKHLKRKAMT	EKEIMDKHLKRKAMTKKKELTLLGKPKRPR	L	K	15	1857	89	103	yes	yes	2;3;4;5	1.085e-12	166.04	By MS/MS	By MS/MS	By MS/MS	By MS/MS	18	17	18	18	2584200000	518520000	652130000	834590000	578930000	585325000	706760000	192	71	583780000	718310000	1096800000	1500300000
KTVKENWKNLSDSEKELYIQHA	ERFQEAKGDSPQEKLKTVKENWKNLSDSEK	KNLSDSEKELYIQHAKEDETRYHNEMKSWE	L	K	22	2659.36	142	163	yes	yes	2;3;4;5	1.9264e-62	254.73	By MS/MS	By MS/MS	By MS/MS	By MS/MS	8	8	8	8	2656700000	658230000	663800000	863790000	470870000	661015000	667330000	507	102	733370000	735210000	1127200000	1220500000
TKKKELTLLG	LEKEIMDKHLKRKAMTKKKELTLLGKPKRP	KRKAMTKKKELTLLGKPKRPRSAYNVYVAE	M	K	10	1129.71	103	112	yes	yes	2;3	0.00065539	152.97	By MS/MS	By MS/MS	By MS/MS	By MS/MS	4	4	4	4	2339200000	546970000	471340000	813930000	506930000	509155000	660430000	958	11	616130000	524540000	1065400000	1314300000
RFSKEQLPIF	SVLASCPKKPVSSYLRFSKEQLPIFKAQNP	VSSYLRFSKEQLPIFKAQNPDAKTTELIRR	L	K	10	1263.7	18	27	yes	yes	2;3	0.0016704	137.14	By MS/MS	By MS/MS	By MS/MS	By MS/MS	4	4	4	4	2343000000	521150000	526120000	847290000	448400000	523635000	647845000	781	20	581350000	578570000	1114800000	1161300000
HAKEDETRYHNEM	NWKNLSDSEKELYIQHAKEDETRYHNEMKS	IQHAKEDETRYHNEMKSWEEQMIEVGRKDL	Q	K	13	1658.71	162	174	yes	yes	2;3;4	9.9701e-13	189.33	By MS/MS	By MS/MS	By MS/MS	By MS/MS	13	14	13	14	2160100000	451660000	444570000	784330000	479550000	448115000	631940000	340	59	510660000	489290000	1030200000	1243600000
ERFQEAKGDSPQEKLKTVKENWKNL	GKPKRPRSAYNVYVAERFQEAKGDSPQEKL	PQEKLKTVKENWKNLSDSEKELYIQHAKED	A	S	25	3001.56	127	151	yes	yes	4;5;6	1.7996e-08	132.1	By MS/MS	By MS/MS	By MS/MS	By MS/MS	6	6	6	6	1862900000	298370000	313860000	792650000	458010000	306115000	625330000	217	79	335010000	346050000	1037100000	1188100000
AERFQEAKGDSPQEKL	LGKPKRPRSAYNVYVAERFQEAKGDSPQEK	ERFQEAKGDSPQEKLKTVKENWKNLSDSEK	V	K	16	1831.91	126	141	yes	yes	2;3;4	6.486e-43	268.21	By MS/MS	By MS/MS	By MS/MS	By MS/MS	6	6	6	6	2085600000	410490000	456140000	773140000	445830000	433315000	609485000	27	40	460380000	503950000	1013400000	1156000000
KEQLTPSQIMSL	YRAEWQVYKEEISRFKEQLTPSQIMSLEKE	SRFKEQLTPSQIMSLEKEIMDKHLKRKAMT	F	E	12	1373.72	77	88	yes	yes	2	2.8341e-39	273.44	By MS/MS	By MS/MS	By MS/MS	By MS/MS	8	6	9	7	1961400000	406440000	358260000	945920000	250790000	382350000	598355000	431	56	451450000	399010000	1239300000	655490000
KSWEEQMIEVGRKDL	IQHAKEDETRYHNEMKSWEEQMIEVGRKDL	KSWEEQMIEVGRKDLLRRTIKKQRKYGAEE	M	L	15	1846.92	175	189	yes	yes	2;3;4	1.2402e-16	183	By MS/MS	By MS/MS	By MS/MS	By MS/MS	6	8	7	10	1695900000	259020000	279800000	746210000	410890000	269410000	578550000	494	88	284370000	308360000	980210000	1065500000
SKEQLPIF	LASCPKKPVSSYLRFSKEQLPIFKAQNPDA	VSSYLRFSKEQLPIFKAQNPDAKTTELIRR	F	K	8	960.528	20	27	yes	yes	2	0.023601	161.9	By MS/MS	By MS/MS	By MS/MS	By MS/MS	2	2	2	2	1931500000	404380000	376280000	726270000	424560000	390330000	575415000	877	14	450080000	415690000	952950000	1099700000
KEQLPIFKA	ASCPKKPVSSYLRFSKEQLPIFKAQNPDAK	SYLRFSKEQLPIFKAQNPDAKTTELIRRIA	S	Q	9	1072.63	21	29	yes	yes	2;3	2.2177e-09	214.29	By MS/MS	By MS/MS	By MS/MS	By MS/MS	4	4	4	3	1769500000	366920000	317290000	716940000	368310000	342105000	542625000	424	24	408330000	351680000	940300000	952890000
KENWKNLSDSEKELYIQHA	QEAKGDSPQEKLKTVKENWKNLSDSEKELY	KNLSDSEKELYIQHAKEDETRYHNEMKSWE	V	K	19	2331.15	145	163	yes	yes	2;3;4;5	1.3252e-61	280.65	By MS/MS	By MS/MS	By MS/MS	By MS/MS	8	8	8	8	1685400000	393860000	394560000	596800000	300160000	394210000	448480000	423	81	443480000	435420000	788750000	778310000
KGDSPQEKLKTV	RSAYNVYVAERFQEAKGDSPQEKLKTVKEN	QEAKGDSPQEKLKTVKENWKNLSDSEKELY	A	K	12	1328.73	133	144	yes	yes	2;3;4	1.1706e-06	166.03	By MS/MS	By MS/MS	By MS/MS	By MS/MS	6	6	6	6	1330900000	296480000	281780000	461320000	291280000	289130000	376300000	444	37	329600000	310520000	605180000	755380000
MTKKKELTLLGKPKRPRSA	SLEKEIMDKHLKRKAMTKKKELTLLGKPKR	KELTLLGKPKRPRSAYNVYVAERFQEAKGD	A	Y	19	2181.31	102	120	yes	yes	3;4;5;6	2.6041e-11	136.2	By MS/MS	By MS/MS	By MS/MS	By MS/MS	8	10	12	11	1199100000	191350000	280780000	518470000	208490000	236065000	363480000	667	50	214560000	310420000	680200000	540840000
KEDETRYHNEMKS	KNLSDSEKELYIQHAKEDETRYHNEMKSWE	HAKEDETRYHNEMKSWEEQMIEVGRKDLLR	A	W	13	1665.74	164	176	yes	yes	2;3;4	4.1248e-12	175.88	By MS/MS	By MS/MS	By MS/MS	By MS/MS	6	6	7	8	1110500000	78872000	324330000	340920000	366350000	201601000	353635000	409	28	90281000	365620000	450750000	949170000
TKKKELTLL	LEKEIMDKHLKRKAMTKKKELTLLGKPKRP	LKRKAMTKKKELTLLGKPKRPRSAYNVYVA	M	G	9	1072.69	103	111	yes	yes	2;3	0.011157	155.84	By MS/MS	By MS/MS	By MS/MS	By MS/MS	4	4	4	4	1254200000	304870000	260810000	443770000	244770000	282840000	344270000	957	13	342990000	288570000	583230000	634320000
TPSQIMSLEKEIMDKHLKRKA	WQVYKEEISRFKEQLTPSQIMSLEKEIMDK	SLEKEIMDKHLKRKAMTKKKELTLLGKPKR	L	M	21	2482.34	81	101	yes	yes	3;4;5;6	7.3685e-35	199.16	By MS/MS	By MS/MS	By MS/MS	By MS/MS	14	14	14	14	1259700000	297830000	298660000	426580000	236590000	298245000	331585000	975	96	332190000	330580000	558730000	613250000
EKEIMDKHL	SRFKEQLTPSQIMSLEKEIMDKHLKRKAMT	SQIMSLEKEIMDKHLKRKAMTKKKELTLLG	L	K	9	1141.58	89	97	yes	yes	2;3	9.4603e-15	233.46	By MS/MS	By MS/MS	By MS/MS	By MS/MS	5	6	6	6	1070300000	193870000	214840000	427340000	234210000	204355000	330775000	188	22	214310000	238440000	562680000	607720000
LSDSEKELYIQHA	SPQEKLKTVKENWKNLSDSEKELYIQHAKE	KNLSDSEKELYIQHAKEDETRYHNEMKSWE	N	K	13	1531.75	151	163	yes	yes	2;3	1.3317e-69	318.35	By MS/MS	By MS/MS	By MS/MS	By MS/MS	4	4	4	4	1186000000	280900000	244690000	407910000	252530000	262795000	330220000	610	22	312400000	270170000	535180000	654190000
KAQNPDAKTTEL	VSSYLRFSKEQLPIFKAQNPDAKTTELIRR	PIFKAQNPDAKTTELIRRIAQRWRELPDSK	F	I	12	1314.68	28	39	yes	yes	2;3	1.4169e-29	257.09	By MS/MS	By MS/MS	By MS/MS	By MS/MS	4	4	4	4	1032600000	197060000	209730000	285800000	340010000	203395000	312905000	403	19	222380000	228600000	376780000	880980000
SKEQLPIFKAQNPDAKTTELIRRIA	LASCPKKPVSSYLRFSKEQLPIFKAQNPDA	QNPDAKTTELIRRIAQRWRELPDSKKKIYQ	F	Q	25	2866.6	20	44	yes	yes	3;4;5;6	1.3007e-18	161.16	By MS/MS	By MS/MS	By MS/MS	By MS/MS	8	7	8	8	1221900000	347150000	304190000	365540000	205000000	325670000	285270000	884	37	383770000	325980000	476730000	530920000
DSEKELYIQHA	QEKLKTVKENWKNLSDSEKELYIQHAKEDE	KNLSDSEKELYIQHAKEDETRYHNEMKSWE	S	K	11	1331.64	153	163	yes	yes	2;3	1.5976e-59	311.01	By MS/MS	By MS/MS	By MS/MS	By MS/MS	6	6	6	6	945730000	187780000	195970000	351730000	210250000	191875000	280990000	146	29	209150000	217060000	462400000	544860000
KKKELTLL	EKEIMDKHLKRKAMTKKKELTLLGKPKRPR	LKRKAMTKKKELTLLGKPKRPRSAYNVYVA	T	G	8	971.638	104	111	yes	yes	2	0.019765	164.53	By MS/MS	By MS/MS	By MS/MS	By MS/MS	2	2	2	2	904310000	171200000	179800000	359290000	194020000	175500000	276655000	460	7	192300000	198290000	473800000	502550000
ERFQEAKGDSPQEKL	GKPKRPRSAYNVYVAERFQEAKGDSPQEKL	ERFQEAKGDSPQEKLKTVKENWKNLSDSEK	A	K	15	1760.87	127	141	yes	yes	2;3;4	4.4488e-17	189.8	By MS/MS	By MS/MS	By MS/MS	By MS/MS	6	6	6	6	755590000	135670000	121990000	292630000	205300000	128830000	248965000	213	33	151090000	135040000	384030000	531350000
AERFQEAKGDSPQEKLKTV	LGKPKRPRSAYNVYVAERFQEAKGDSPQEK	QEAKGDSPQEKLKTVKENWKNLSDSEKELY	V	K	19	2160.12	126	144	yes	yes	2;3;4;5	6.5198e-18	171.07	By MS/MS	By MS/MS	By MS/MS	By MS/MS	8	8	7	8	859760000	186220000	192330000	278950000	202260000	189275000	240605000	30	47	208350000	212170000	365710000	523890000
YKEEISRFKEQLTPSQIMSL	KKKIYQDAYRAEWQVYKEEISRFKEQLTPS	SRFKEQLTPSQIMSLEKEIMDKHLKRKAMT	V	E	20	2426.25	69	88	yes	yes	2;3;4	7.4004e-18	169.25	By MS/MS	By MS/MS	By MS/MS	By MS/MS	8	8	8	8	848800000	190750000	193460000	316970000	147610000	192105000	232290000	1075	53	213310000	213470000	416720000	382660000
AQRWRELPDSKKKIYQDAYRA	AQNPDAKTTELIRRIAQRWRELPDSKKKIY	LPDSKKKIYQDAYRAEWQVYKEEISRFKEQ	I	E	21	2621.38	44	64	yes	yes	4;5;6	8.114e-05	108.92	By MS/MS	By MS/MS	By MS/MS	By MS/MS	6	6	6	6	746210000	144750000	154860000	316070000	130540000	149805000	223305000	85	69	162760000	171210000	418050000	338660000
QNPDAKTTELIRRI	SYLRFSKEQLPIFKAQNPDAKTTELIRRIA	AQNPDAKTTELIRRIAQRWRELPDSKKKIY	A	A	14	1653.92	30	43	yes	yes	3;4	9.784e-07	147.18	By MS/MS	By MS/MS	By MS/MS	By MS/MS	4	4	4	4	747770000	168230000	155120000	301400000	123020000	161675000	212210000	745	20	185500000	171350000	394280000	318700000
SDSEKELYIQ	PQEKLKTVKENWKNLSDSEKELYIQHAKED	NWKNLSDSEKELYIQHAKEDETRYHNEMKS	L	H	10	1210.57	152	161	yes	yes	2	6.9695e-25	255.07	By MS/MS	By MS/MS	By MS/MS	By MS/MS	2	2	2	2	780120000	178570000	178080000	248180000	175300000	178325000	211740000	842	13	198290000	196390000	325850000	454300000
KGDSPQEKLKT	RSAYNVYVAERFQEAKGDSPQEKLKTVKEN	FQEAKGDSPQEKLKTVKENWKNLSDSEKEL	A	V	11	1229.66	133	143	yes	yes	2;3;4	1.3324e-06	174.72	By MS/MS	By MS/MS	By MS/MS	By MS/MS	6	6	6	6	826420000	71302000	334930000	189330000	230860000	203116000	210095000	443	22	80861000	377140000	248900000	598110000
QRWRELPDSKKKIY	QNPDAKTTELIRRIAQRWRELPDSKKKIYQ	AQRWRELPDSKKKIYQDAYRAEWQVYKEEI	A	Q	14	1846.02	45	58	yes	yes	3;4;5	7.7578e-09	157.52	By MS/MS	By MS/MS	By MS/MS	By MS/MS	5	6	6	6	575160000	73205000	84344000	327570000	90036000	78774500	208803000	750	24	83021000	93333000	431260000	233490000
TELIRRIA	EQLPIFKAQNPDAKTTELIRRIAQRWRELP	QNPDAKTTELIRRIAQRWRELPDSKKKIYQ	T	Q	8	970.592	37	44	yes	yes	3	0.062721	102.72	By MS/MS	By MS/MS	By MS/MS	By MS/MS	2	2	2	1	726150000	178620000	132650000	313410000	101480000	155635000	207445000	933	2	198180000	146710000	408980000	265400000
EKEIMDKHLKRKAM	SRFKEQLTPSQIMSLEKEIMDKHLKRKAMT	LEKEIMDKHLKRKAMTKKKELTLLGKPKRP	L	T	14	1755.95	89	102	yes	yes	2;3;4;5	6.8636e-28	248.68	By MS/MS	By MS/MS	By MS/MS	By MS/MS	8	8	8	8	678120000	156630000	149840000	241080000	130570000	153235000	185825000	191	40	175700000	165290000	317770000	338570000
IQHAKEDETRYHNEM	KENWKNLSDSEKELYIQHAKEDETRYHNEM	IQHAKEDETRYHNEMKSWEEQMIEVGRKDL	Y	K	15	1899.85	160	174	yes	yes	2;3;4	5.3433e-22	198.46	By MS/MS	By MS/MS	By MS/MS	By MS/MS	10	10	10	10	615400000	118670000	128520000	226870000	141330000	123595000	184100000	381	53	133900000	141990000	298050000	366300000
KEQLTPSQIMSLEKEIMDKHLKRKA	YRAEWQVYKEEISRFKEQLTPSQIMSLEKE	SLEKEIMDKHLKRKAMTKKKELTLLGKPKR	F	M	25	2980.62	77	101	yes	yes	5;6	5.6061e-19	168.56	By MS/MS	By MS/MS	By MS/MS	By MS/MS	8	10	9	10	730180000	167020000	196440000	251850000	114880000	181730000	183365000	435	99	186760000	217380000	329790000	297840000
RFSKEQLPIFKAQNPDAKTTEL	SVLASCPKKPVSSYLRFSKEQLPIFKAQNP	PIFKAQNPDAKTTELIRRIAQRWRELPDSK	L	I	22	2560.36	18	39	yes	yes	3;4;5	5.5846e-26	187.86	By MS/MS	By MS/MS	By MS/MS	By MS/MS	6	6	6	6	759830000	211830000	190000000	226090000	131910000	200915000	179000000	788	51	233760000	210920000	296950000	341800000
TPSQIMSLEKEIMDKHLKRKAMT	WQVYKEEISRFKEQLTPSQIMSLEKEIMDK	EKEIMDKHLKRKAMTKKKELTLLGKPKRPR	L	K	23	2714.43	81	103	yes	yes	4;5;6	2.0042e-27	192.98	By MS/MS	By MS/MS	By MS/MS	By MS/MS	9	7	10	10	690840000	155410000	208070000	225970000	101390000	181740000	163680000	977	84	173570000	231230000	294920000	262630000
QHAKEDETRYHNEM	ENWKNLSDSEKELYIQHAKEDETRYHNEMK	IQHAKEDETRYHNEMKSWEEQMIEVGRKDL	I	K	14	1786.77	161	174	yes	yes	2;3;4	1.5173e-35	262.07	By MS/MS	By MS/MS	By MS/MS	By MS/MS	6	6	6	6	467920000	77582000	75759000	208160000	106420000	76670500	157290000	736	27	87343000	83898000	273250000	275840000
YVAERFQEA	TLLGKPKRPRSAYNVYVAERFQEAKGDSPQ	RSAYNVYVAERFQEAKGDSPQEKLKTVKEN	V	K	9	1111.53	124	132	yes	yes	2	8.3827e-06	200.54	By MS/MS	By MS/MS	By MS/MS	By MS/MS	2	2	2	2	551900000	127980000	122860000	181490000	119570000	125420000	150530000	1095	9	143200000	136030000	239000000	309800000
DSPQEKLKTVKENWKNL	AYNVYVAERFQEAKGDSPQEKLKTVKENWK	PQEKLKTVKENWKNLSDSEKELYIQHAKED	G	S	17	2056.1	135	151	yes	yes	2;3;4	5.4384e-15	172.2	By MS/MS	By MS/MS	By MS/MS	By MS/MS	6	6	6	5	563920000	144350000	125250000	198180000	96136000	134800000	147158000	151	50	161010000	137640000	260200000	249230000
SLEKEIMDKHLKRKA	EISRFKEQLTPSQIMSLEKEIMDKHLKRKA	SLEKEIMDKHLKRKAMTKKKELTLLGKPKR	M	M	15	1825.02	87	101	yes	yes	2;3;4;5	7.0895e-22	193.69	By MS/MS	By MS/MS	By MS/MS	By MS/MS	8	8	8	8	448340000	60934000	94042000	220110000	73254000	77488000	146682000	891	40	68905000	103400000	289210000	189970000
SDSEKELY	PQEKLKTVKENWKNLSDSEKELYIQHAKED	KENWKNLSDSEKELYIQHAKEDETRYHNEM	L	I	8	969.429	152	159	yes	yes	2	0.0028772	183.9	By MS/MS	By MS/MS	By MS/MS	By MS/MS	2	2	2	2	476980000	72231000	114350000	148920000	141490000	93290500	145205000	840	9	82355000	127210000	196520000	366750000
KEQLTPSQIM	YRAEWQVYKEEISRFKEQLTPSQIMSLEKE	EISRFKEQLTPSQIMSLEKEIMDKHLKRKA	F	S	10	1173.61	77	86	yes	yes	2	3.4336e-06	192.26	By MS/MS	By MS/MS	By MS/MS	By MS/MS	6	6	6	7	461370000	90697000	83157000	185950000	101570000	86927000	143760000	429	27	100430000	91727000	244100000	263320000
SEKELYIQHA	EKLKTVKENWKNLSDSEKELYIQHAKEDET	KNLSDSEKELYIQHAKEDETRYHNEMKSWE	D	K	10	1216.61	154	163	yes	yes	2;3	4.8052e-18	248.81	By MS/MS	By MS/MS	By MS/MS	By MS/MS	6	6	6	6	591290000	163600000	155710000	174730000	97246000	159655000	135988000	853	28	183660000	172820000	229550000	252150000
KGDSPQEKLKTVKENWKN	RSAYNVYVAERFQEAKGDSPQEKLKTVKEN	SPQEKLKTVKENWKNLSDSEKELYIQHAKE	A	L	18	2128.13	133	150	yes	yes	2;3;4;5	3.7626e-17	160.67	By MS/MS	By MS/MS	By MS/MS	By MS/MS	8	8	9	8	472670000	106970000	101980000	174380000	89330000	104475000	131855000	447	39	119980000	113220000	228400000	231560000
TKKKELTL	LEKEIMDKHLKRKAMTKKKELTLLGKPKRP	HLKRKAMTKKKELTLLGKPKRPRSAYNVYV	M	L	8	959.602	103	110	yes	yes	2	0.015823	167.23	By MS/MS	By MS/MS	By MS/MS	By MS/MS	2	2	2	2	514790000	142210000	124310000	137210000	111060000	133260000	124135000	956	8	157390000	137130000	179870000	287770000
QEAKGDSPQEKLKTVKENWKNL	KRPRSAYNVYVAERFQEAKGDSPQEKLKTV	PQEKLKTVKENWKNLSDSEKELYIQHAKED	F	S	22	2569.35	130	151	yes	yes	3;4;5;6	5.4168e-18	165.06	By MS/MS	By MS/MS	By MS/MS	By MS/MS	8	8	8	8	414350000	81743000	85095000	177800000	69706000	83419000	123753000	728	58	90806000	93713000	233000000	180700000
MSLEKEIMDKHLKRKA	EEISRFKEQLTPSQIMSLEKEIMDKHLKRK	SLEKEIMDKHLKRKAMTKKKELTLLGKPKR	I	M	16	1956.06	86	101	yes	yes	2;3;4;5	5.2265e-10	151.9	By MS/MS	By MS/MS	By MS/MS	By MS/MS	5	8	8	7	358340000	37748000	75154000	195880000	49563000	56451000	122721500	655	31	41863000	83322000	256680000	128500000
DAYRAEWQV	QRWRELPDSKKKIYQDAYRAEWQVYKEEIS	KKKIYQDAYRAEWQVYKEEISRFKEQLTPS	Q	Y	9	1136.53	60	68	yes	yes	2	0.010212	157.68	By MS/MS	By MS/MS	By MS/MS	By MS/MS	2	2	2	2	367130000	66158000	61664000	149230000	90074000	63911000	119652000	111	18	73355000	68222000	196200000	233450000
GRKDLLRRTIKKQ	YHNEMKSWEEQMIEVGRKDLLRRTIKKQRK	EVGRKDLLRRTIKKQRKYGAEECAAALEHH	V	R	13	1611.01	185	197	yes	yes	5	0.00043829	116.63	By MS/MS	By MS/MS	By MS/MS	By MS/MS	2	2	2	2	327860000	42013000	50002000	157960000	77891000	46007500	117925500	325	11	48252000	55179000	206920000	201790000
SLEKEIMDKHLKRKAM	EISRFKEQLTPSQIMSLEKEIMDKHLKRKA	LEKEIMDKHLKRKAMTKKKELTLLGKPKRP	M	T	16	1956.06	87	102	yes	yes	4;5	2.8025e-09	139.65	By MS/MS	By MS/MS	By MS/MS	By MS/MS	1	2	4	2	302030000	15107000	60562000	186360000	40009000	37834500	113184500	892	13	18706000	67210000	244450000	103750000
AQRWRELPDSKKKIYQ	AQNPDAKTTELIRRIAQRWRELPDSKKKIY	QRWRELPDSKKKIYQDAYRAEWQVYKEEIS	I	D	16	2045.12	44	59	yes	yes	3;4;5	1.4422e-09	146.96	By MS/MS	By MS/MS	By MS/MS	By MS/MS	6	6	6	6	310220000	45896000	46001000	151670000	66653000	45948500	109161500	83	22	51588000	51375000	199770000	172770000
EMKSWEEQMIEV	LYIQHAKEDETRYHNEMKSWEEQMIEVGRK	YHNEMKSWEEQMIEVGRKDLLRRTIKKQRK	N	G	12	1537.68	173	184	yes	yes	2	1.3107e-15	215.06	By MS/MS	By MS/MS	By MS/MS	By MS/MS	8	8	7	6	368480000	79207000	73285000	137160000	78834000	76246000	107997000	202	40	88015000	81071000	180180000	204410000
QEAKGDSPQEKLKT	KRPRSAYNVYVAERFQEAKGDSPQEKLKTV	FQEAKGDSPQEKLKTVKENWKNLSDSEKEL	F	V	14	1557.8	130	143	yes	yes	2;3;4	1.4317e-16	200.55	By MS/MS	By MS/MS	By MS/MS	By MS/MS	5	6	6	6	323180000	42107000	69476000	139410000	72184000	55791500	105797000	726	30	48138000	77221000	182260000	187110000
KAQNPDAKTTELIRRI	VSSYLRFSKEQLPIFKAQNPDAKTTELIRR	AQNPDAKTTELIRRIAQRWRELPDSKKKIY	F	A	16	1853.05	28	43	yes	yes	3;4	2.3815e-13	170.56	By MS/MS	By MS/MS	By MS/MS	By MS/MS	4	4	4	4	390970000	97380000	84263000	145770000	63558000	90821500	104664000	404	14	109640000	92434000	191010000	164930000
KEQLTPSQIMSLEKEIMDKHL	YRAEWQVYKEEISRFKEQLTPSQIMSLEKE	SQIMSLEKEIMDKHLKRKAMTKKKELTLLG	F	K	21	2497.29	77	97	yes	yes	3;4;5	2.9343e-25	177.4	By MS/MS	By MS/MS	By MS/MS	By MS/MS	9	10	9	9	420610000	93344000	121420000	143590000	62259000	107382000	102924500	434	88	103860000	133490000	187200000	161600000
ERFQEAKGDSPQEKLKTV	GKPKRPRSAYNVYVAERFQEAKGDSPQEKL	QEAKGDSPQEKLKTVKENWKNLSDSEKELY	A	K	18	2089.08	127	144	yes	yes	3;4;5	2.47e-17	165.3	By MS/MS	By MS/MS	By MS/MS	By MS/MS	6	6	6	6	300660000	54319000	48403000	126220000	71721000	51361000	98970500	215	23	61309000	53178000	165930000	185870000
KEDETRYHNEMKSWEEQM	KNLSDSEKELYIQHAKEDETRYHNEMKSWE	ETRYHNEMKSWEEQMIEVGRKDLLRRTIKK	A	I	18	2369.01	164	181	yes	yes	2;3;4;5	2.3051e-17	165.9	By MS/MS	By MS/MS	By MS/MS	By MS/MS	8	8	8	8	418110000	106550000	133780000	114000000	63788000	120165000	88894000	410	48	120570000	148050000	149990000	165460000
KSWEEQMIEVGRKDLLRRT	IQHAKEDETRYHNEMKSWEEQMIEVGRKDL	EQMIEVGRKDLLRRTIKKQRKYGAEECAAA	M	I	19	2373.26	175	193	yes	yes	4;5	7.2033e-23	180.64	By MS/MS	By MS/MS	By MS/MS	By MS/MS	4	4	4	4	237530000	29585000	32055000	122310000	53581000	30820000	87945500	497	21	32714000	35475000	159940000	138930000
VKENWKNLSDSEKELYIQ	FQEAKGDSPQEKLKTVKENWKNLSDSEKEL	NWKNLSDSEKELYIQHAKEDETRYHNEMKS	T	H	18	2222.12	144	161	yes	yes	2;3;4	5.8747e-37	231.77	By MS/MS	By MS/MS	By MS/MS	By MS/MS	6	6	6	6	325690000	76341000	76990000	114270000	58086000	76665500	86178000	1029	35	85505000	85183000	150110000	150560000
TKKKELTLLGKPKRPRSA	LEKEIMDKHLKRKAMTKKKELTLLGKPKRP	KELTLLGKPKRPRSAYNVYVAERFQEAKGD	M	Y	18	2050.27	103	120	yes	yes	3;4;5;6	3.5493e-07	118.46	By MS/MS	By MS/MS	By MS/MS	By MS/MS	8	8	8	8	475800000	154100000	149570000	86800000	85326000	151835000	86063000	959	37	173860000	165280000	113950000	221140000
SKEQLPIFKAQNPDAKTTEL	LASCPKKPVSSYLRFSKEQLPIFKAQNPDA	PIFKAQNPDAKTTELIRRIAQRWRELPDSK	F	I	20	2257.2	20	39	yes	yes	2;3;4	9.1936e-84	291.08	By MS/MS	By MS/MS	By MS/MS	By MS/MS	6	6	6	6	327400000	87514000	80952000	108860000	50076000	84233000	79468000	882	45	97351000	89499000	142860000	129860000
VKENWKNLSDSEKELY	FQEAKGDSPQEKLKTVKENWKNLSDSEKEL	KENWKNLSDSEKELYIQHAKEDETRYHNEM	T	I	16	1980.98	144	159	yes	yes	2;3;4	3.5073e-23	211.13	By MS/MS	By MS/MS	By MS/MS	By MS/MS	6	6	6	6	301070000	75433000	74204000	98137000	53293000	74818500	75715000	1027	44	84515000	82341000	129750000	138110000
IEVGRKDL	ETRYHNEMKSWEEQMIEVGRKDLLRRTIKK	KSWEEQMIEVGRKDLLRRTIKKQRKYGAEE	M	L	8	928.534	182	189	yes	yes	2;3	0.034031	147.19	By MS/MS	By MS/MS	By MS/MS	By MS/MS	4	4	4	4	208400000	28511000	28989000	102340000	48563000	28750000	75451500	369	9	30672000	31945000	133680000	126000000
TPSQIMSLEKEIMDKHL	WQVYKEEISRFKEQLTPSQIMSLEKEIMDK	SQIMSLEKEIMDKHLKRKAMTKKKELTLLG	L	K	17	1999.01	81	97	yes	yes	3;4	1.5547e-35	238.81	By MS/MS	By MS/MS	By MS/MS	By MS/MS	4	4	4	4	347110000	84111000	118440000	96542000	48017000	101275500	72279500	974	40	93486000	129970000	127180000	124400000
TPSQIMSL	WQVYKEEISRFKEQLTPSQIMSLEKEIMDK	SRFKEQLTPSQIMSLEKEIMDKHLKRKAMT	L	E	8	875.442	81	88	yes	yes	2	0.033844	127.31	By MS/MS	By MS/MS	By MS/MS	By MS/MS	2	2	2	1	270430000	71068000	64039000	104290000	31035000	67553500	67662500	970	7	79017000	70405000	137200000	81166000
KRKAMTKKKELTL	SQIMSLEKEIMDKHLKRKAMTKKKELTLLG	HLKRKAMTKKKELTLLGKPKRPRSAYNVYV	L	L	13	1573.97	98	110	yes	yes	2;3;4	0.00033046	121.28	By MS/MS	By MS/MS	By MS/MS	By MS/MS	7	8	8	8	265290000	57277000	77564000	78992000	51461000	67420500	65226500	488	29	65407000	85547000	103910000	133330000
SDSEKELYI	PQEKLKTVKENWKNLSDSEKELYIQHAKED	ENWKNLSDSEKELYIQHAKEDETRYHNEMK	L	Q	9	1082.51	152	160	yes	yes	2	0.0086589	160.69	By MS/MS	By MS/MS	By MS/MS	By MS/MS	2	2	2	2	230360000	57291000	46212000	76885000	49968000	51751500	63426500	841	8	63483000	51052000	100720000	129480000
SLEKEIMDKHL	EISRFKEQLTPSQIMSLEKEIMDKHLKRKA	SQIMSLEKEIMDKHLKRKAMTKKKELTLLG	M	K	11	1341.7	87	97	yes	yes	2;3;4	1.8606e-08	181.62	By MS/MS	By MS/MS	By MS/MS	By MS/MS	6	7	6	6	215490000	43477000	46029000	88240000	37742000	44753000	62991000	890	26	49004000	50694000	115580000	97869000
DAYRAEWQVYKEEISRF	QRWRELPDSKKKIYQDAYRAEWQVYKEEIS	YRAEWQVYKEEISRFKEQLTPSQIMSLEKE	Q	K	17	2189.05	60	76	yes	yes	3;4	1.7351e-11	152.71	By MS/MS	By MS/MS	By MS/MS	By MS/MS	4	4	4	3	185720000	32254000	36816000	83303000	33348000	34535000	58325500	112	26	35800000	40601000	109580000	86680000
EWQVYKEEIS	LPDSKKKIYQDAYRAEWQVYKEEISRFKEQ	DAYRAEWQVYKEEISRFKEQLTPSQIMSLE	A	R	10	1309.62	65	74	yes	yes	2	9.232e-13	231.38	By MS/MS	By MS/MS	By MS/MS	By MS/MS	2	2	2	2	258170000	70961000	71455000	74573000	41180000	71208000	57876500	229	9	78930000	78900000	98337000	106670000
VKENWKNLSDSEKELYI	FQEAKGDSPQEKLKTVKENWKNLSDSEKEL	ENWKNLSDSEKELYIQHAKEDETRYHNEMK	T	Q	17	2094.06	144	160	yes	yes	2;3;4	1.1142e-23	198.42	By MS/MS	By MS/MS	By MS/MS	By MS/MS	6	6	6	6	189750000	38629000	37561000	75198000	38361000	38095000	56779500	1028	39	42736000	41774000	98257000	99373000
KEQLPIFKAQNPDAKTTELIRRIA	ASCPKKPVSSYLRFSKEQLPIFKAQNPDAK	QNPDAKTTELIRRIAQRWRELPDSKKKIYQ	S	Q	24	2779.57	21	44	yes	yes	4;5	9.5332e-19	168.57	By MS/MS	By MS/MS	By MS/MS	By MS/MS	4	4	4	4	240220000	57602000	69748000	68790000	44077000	63675000	56433500	427	30	63933000	76911000	89842000	114230000
YNVYVAERFQEA	KELTLLGKPKRPRSAYNVYVAERFQEAKGD	RSAYNVYVAERFQEAKGDSPQEKLKTVKEN	A	K	12	1487.7	121	132	yes	yes	2;3	1.8608e-77	330.68	By MS/MS	By MS/MS	By MS/MS	By MS/MS	4	4	4	4	279450000	80466000	87830000	61010000	50144000	84148000	55577000	1084	12	89850000	96710000	80258000	129930000
EWQVYKEEISRFKEQLTPSQIMSL	LPDSKKKIYQDAYRAEWQVYKEEISRFKEQ	SRFKEQLTPSQIMSLEKEIMDKHLKRKAMT	A	E	24	2968.5	65	88	yes	yes	3;4	8.154e-36	195.56	By MS/MS	By MS/MS	By MS/MS	By MS/MS	8	8	5	5	631910000	224200000	296790000	74400000	36528000	260495000	55464000	239	35	250980000	328560000	93652000	95110000
KSWEEQMIEVGRKDLLRRTIKKQ	IQHAKEDETRYHNEMKSWEEQMIEVGRKDL	EVGRKDLLRRTIKKQRKYGAEECAAALEHH	M	R	23	2870.59	175	197	yes	yes	5;6	1.0644e-07	126.91	By MS/MS	By MS/MS	By MS/MS	By MS/MS	2	2	2	3	130180000	10552000	11100000	57481000	51051000	10826000	54266000	498	28	11699000	12279000	75775000	131550000
DAYRAEWQVYKEEISRFKEQL	QRWRELPDSKKKIYQDAYRAEWQVYKEEIS	WQVYKEEISRFKEQLTPSQIMSLEKEIMDK	Q	T	21	2687.33	60	80	yes	yes	3;4;5	1.4615e-17	160.13	By MS/MS	By MS/MS	By MS/MS	By MS/MS	6	6	5	6	238490000	61023000	70812000	55910000	50743000	65917500	53326500	113	25	67507000	78461000	76280000	131560000
LRFSKEQLPIFKA	SSVLASCPKKPVSSYLRFSKEQLPIFKAQN	SYLRFSKEQLPIFKAQNPDAKTTELIRRIA	Y	Q	13	1575.91	17	29	yes	yes	2;3;4	2.8684e-06	145.6	By MS/MS	By MS/MS	By MS/MS	By MS/MS	6	6	6	6	193500000	45776000	43099000	65964000	38657000	44437500	52310500	601	26	51178000	47863000	86330000	100230000
KEEISRFKEQL	KKIYQDAYRAEWQVYKEEISRFKEQLTPSQ	WQVYKEEISRFKEQLTPSQIMSLEKEIMDK	Y	T	11	1405.76	70	80	yes	yes	2;3	0.0015358	130.56	By MS/MS	By MS/MS	By MS/MS	By MS/MS	4	4	4	4	172620000	33920000	36154000	66367000	36179000	35037000	51273000	412	14	37787000	39943000	86653000	93819000
AKTTELIRRIA	FSKEQLPIFKAQNPDAKTTELIRRIAQRWR	QNPDAKTTELIRRIAQRWRELPDSKKKIYQ	D	Q	11	1270.77	34	44	yes	yes	3;4	0.00013903	149.23	By MS/MS	By MS/MS	By MS/MS	By MS/MS	5	6	6	6	219770000	58209000	59095000	68525000	33939000	58652000	51232000	54	16	63906000	65058000	89616000	87980000
WEEQMIEVGRKDL	HAKEDETRYHNEMKSWEEQMIEVGRKDLLR	KSWEEQMIEVGRKDLLRRTIKKQRKYGAEE	S	L	13	1631.8	177	189	yes	yes	2;3	2.0286e-17	182.08	By MS/MS	By MS/MS	By MS/MS	By MS/MS	4	4	5	4	146060000	24176000	21871000	64891000	35117000	23023500	50004000	1051	24	26951000	24253000	85122000	91006000
SDSEKELYIQHAKEDETRYHN	PQEKLKTVKENWKNLSDSEKELYIQHAKED	LYIQHAKEDETRYHNEMKSWEEQMIEVGRK	L	E	21	2591.19	152	172	yes	yes	3;4;5	1.1291e-44	228.63	By MS/MS	By MS/MS	By MS/MS	By MS/MS	6	6	6	5	162730000	31822000	32579000	63790000	34536000	32200500	49163000	846	27	35398000	35918000	83637000	89434000
RELPDSKKKIYQDAYRA	DAKTTELIRRIAQRWRELPDSKKKIYQDAY	LPDSKKKIYQDAYRAEWQVYKEEISRFKEQ	W	E	17	2080.11	48	64	yes	yes	3;4;5	8.04e-16	173.87	By MS/MS	By MS/MS	By MS/MS	By MS/MS	5	5	6	6	155750000	25979000	35564000	66772000	27433000	30771500	47102500	770	27	29173000	38754000	87264000	71165000
AMTKKKELTL	MSLEKEIMDKHLKRKAMTKKKELTLLGKPK	HLKRKAMTKKKELTLLGKPKRPRSAYNVYV	K	L	10	1161.68	101	110	yes	yes	2;3	1.3678e-05	144.77	By MS/MS	By MS/MS	By MS/MS	By MS/MS	6	6	6	6	154490000	40908000	30473000	52727000	30385000	35690500	41556000	67	22	45399000	33388000	69353000	78743000
AQRWRELPDSKKKIYQDA	AQNPDAKTTELIRRIAQRWRELPDSKKKIY	WRELPDSKKKIYQDAYRAEWQVYKEEISRF	I	Y	18	2231.18	44	61	yes	yes	4;5	3.3492e-07	119.4	By MS/MS	By MS/MS	By MS/MS	By MS/MS	4	4	4	4	124110000	18881000	25504000	57148000	22576000	22192500	39862000	84	23	21150000	28272000	75047000	58549000
QEAKGDSPQEKL	KRPRSAYNVYVAERFQEAKGDSPQEKLKTV	ERFQEAKGDSPQEKLKTVKENWKNLSDSEK	F	K	12	1328.66	130	141	yes	yes	2;3	7.1619e-22	241.39	By MS/MS	By MS/MS	By MS/MS	By MS/MS	4	4	4	4	108590000	9451300	22387000	47666000	29082000	15919150	38374000	725	17	10762000	24654000	62662000	75289000
YRAEWQVYKEEISRF	WRELPDSKKKIYQDAYRAEWQVYKEEISRF	YRAEWQVYKEEISRFKEQLTPSQIMSLEKE	A	K	15	2002.99	62	76	yes	yes	3;4	1.5849e-12	162.29	By MS/MS	By MS/MS	By MS/MS	By MS/MS	4	4	4	4	126280000	24528000	27157000	49144000	25450000	25842500	37297000	1088	34	27036000	30089000	64385000	65945000
TPSQIMSLEKEIMDKHLKRKAM	WQVYKEEISRFKEQLTPSQIMSLEKEIMDK	LEKEIMDKHLKRKAMTKKKELTLLGKPKRP	L	T	22	2613.38	81	102	yes	yes	4;5;6	6.8517e-18	162.65	By MS/MS	By MS/MS	By MS/MS	By MS/MS	6	5	6	6	159710000	42918000	43182000	49515000	24101000	43050000	36808000	976	66	47865000	48199000	64999000	62492000
HAKEDETRYHNEMKS	NWKNLSDSEKELYIQHAKEDETRYHNEMKS	HAKEDETRYHNEMKSWEEQMIEVGRKDLLR	Q	W	15	1873.84	162	176	yes	yes	2;3;4;5	6.5612e-09	137.21	By MS/MS	By MS/MS	By MS/MS	By MS/MS	8	8	8	8	127730000	25486000	29163000	47114000	25965000	27324500	36539500	341	27	28506000	32950000	61692000	67370000
MDKHLKRKAMT	EQLTPSQIMSLEKEIMDKHLKRKAMTKKKE	EKEIMDKHLKRKAMTKKKELTLLGKPKRPR	I	K	11	1357.73	93	103	yes	yes	2;3	0.00038163	137.89	By MS/MS	By MS/MS	By MS/MS	By MS/MS	4	4	4	4	137060000	28092000	37502000	40029000	31435000	32797000	35732000	623	12	32182000	41688000	52557000	81477000
KGDSPQEKLKTVKENWKNLS	RSAYNVYVAERFQEAKGDSPQEKLKTVKEN	QEKLKTVKENWKNLSDSEKELYIQHAKEDE	A	D	20	2328.24	133	152	yes	yes	3;4;5	2.6644e-11	136.43	By MS/MS	By MS/MS	By MS/MS	By MS/MS	6	5	6	6	130900000	28521000	30935000	46747000	24701000	29728000	35724000	449	27	32123000	34220000	61585000	63965000
YVAERFQEAKGDSPQEKLKT	TLLGKPKRPRSAYNVYVAERFQEAKGDSPQ	FQEAKGDSPQEKLKTVKENWKNLSDSEKEL	V	V	20	2323.18	124	143	yes	yes	3;4;5	1.7209e-17	162.76	By MS/MS	By MS/MS	By MS/MS	By MS/MS	6	6	6	6	168730000	45355000	52281000	41910000	29183000	48818000	35546500	1098	23	50589000	57925000	55134000	75666000
AERFQEAKGDSPQEKLKTVKENWKN	LGKPKRPRSAYNVYVAERFQEAKGDSPQEK	SPQEKLKTVKENWKNLSDSEKELYIQHAKE	V	L	25	2959.52	126	150	yes	yes	4;5;6	5.3001e-08	125.97	By MS/MS	By MS/MS	By MS/MS	By MS/MS	6	6	5	5	139510000	32465000	37119000	42704000	27226000	34792000	34965000	31	27	36302000	41008000	56436000	70714000
VSSYLRFSKEQLPIFKA	______________________________	SYLRFSKEQLPIFKAQNPDAKTTELIRRIA	P	Q	17	2012.11	13	29	yes	yes	3;4	1.1251e-14	170.11	By MS/MS	By MS/MS	By MS/MS	By MS/MS	4	4	4	4	136590000	35985000	33741000	40868000	25996000	34863000	33432000	1043	26	39975000	37279000	53644000	67341000
WEEQMIEV	HAKEDETRYHNEMKSWEEQMIEVGRKDLLR	YHNEMKSWEEQMIEVGRKDLLRRTIKKQRK	S	G	8	1062.47	177	184	yes	yes	2	0.058803	104.45	By MS/MS	By MS/MS	By MS/MS		2	2	2		139100000	39746000	33712000	65644000	0	36729000	32822000	1050	1	43944000	37154000	86366000	0
KTVKENWKNLS	ERFQEAKGDSPQEKLKTVKENWKNLSDSEK	QEKLKTVKENWKNLSDSEKELYIQHAKEDE	L	D	11	1345.74	142	152	yes	yes	2;3	1.492e-05	160.22	By MS/MS	By MS/MS	By MS/MS	By MS/MS	4	4	4	3	116480000	22020000	32528000	33702000	28227000	27274000	30964500	502	12	26682000	35651000	43857000	73204000
AKEDETRYHNEM	WKNLSDSEKELYIQHAKEDETRYHNEMKSW	IQHAKEDETRYHNEMKSWEEQMIEVGRKDL	H	K	12	1521.65	163	174	yes	yes	2;3;4	4.115e-07	171.36	By MS/MS	By MS/MS	By MS/MS	By MS/MS	6	6	6	6	115080000	23084000	31230000	35790000	24974000	27157000	30382000	50	20	26240000	34631000	47194000	64721000
YKEEISRFKEQLTPSQIM	KKKIYQDAYRAEWQVYKEEISRFKEQLTPS	EISRFKEQLTPSQIMSLEKEIMDKHLKRKA	V	S	18	2226.14	69	86	yes	yes	2;3	2.3924e-17	165.58	By MS/MS	By MS/MS	By MS/MS	By MS/MS	4	4	4	4	96336000	18076000	18908000	40310000	19042000	18492000	29676000	1073	27	19815000	20793000	52919000	49316000
SDSEKELYIQHAKEDETRYHNEMKS	PQEKLKTVKENWKNLSDSEKELYIQHAKED	HAKEDETRYHNEMKSWEEQMIEVGRKDLLR	L	W	25	3066.4	152	176	yes	yes	4;5	7.9881e-48	226.39	By MS/MS	By matching	By MS/MS	By MS/MS	4	3	4	3	88205000	15902000	13994000	41298000	17011000	14948000	29154500	848	14	18014000	15652000	54597000	44093000
FSKEQLPIFKA	VLASCPKKPVSSYLRFSKEQLPIFKAQNPD	SYLRFSKEQLPIFKAQNPDAKTTELIRRIA	R	Q	11	1306.73	19	29	yes	yes	2;3	3.0278e-13	219.5	By MS/MS	By MS/MS	By MS/MS	By MS/MS	4	4	4	4	123060000	33907000	30936000	36735000	21485000	32421500	29110000	252	24	37999000	34192000	48168000	55740000
VKENWKNLS	FQEAKGDSPQEKLKTVKENWKNLSDSEKEL	QEKLKTVKENWKNLSDSEKELYIQHAKEDE	T	D	9	1116.59	144	152	yes	yes	3	0.014238	121.8	By matching	By MS/MS	By MS/MS	By MS/MS	2	2	2	2	105430000	23396000	24461000	36975000	20595000	23928500	28785000	1024	4	26393000	27211000	48460000	53343000
YRAEWQVYKEEISRFKEQL	WRELPDSKKKIYQDAYRAEWQVYKEEISRF	WQVYKEEISRFKEQLTPSQIMSLEKEIMDK	A	T	19	2501.27	62	80	yes	yes	4;5	8.6528e-12	148.56	By MS/MS	By MS/MS	By MS/MS	By MS/MS	4	4	4	4	111780000	24221000	30952000	39399000	17208000	27586500	28303500	1089	47	27033000	34195000	51671000	44623000
SLEKEIMDKHLKRKAMT	EISRFKEQLTPSQIMSLEKEIMDKHLKRKA	EKEIMDKHLKRKAMTKKKELTLLGKPKRPR	M	K	17	2057.11	87	103	yes	yes	4;5	4.7613e-14	157.03	By MS/MS	By MS/MS	By MS/MS	By MS/MS	4	4	4	4	94364000	14637000	24485000	41155000	14086000	19561000	27620500	893	15	16444000	27133000	54054000	36524000
KRKAMTKKKELTLLG	SQIMSLEKEIMDKHLKRKAMTKKKELTLLG	KRKAMTKKKELTLLGKPKRPRSAYNVYVAE	L	K	15	1744.08	98	112	yes	yes	2;3;4;5	7.6457e-05	112.15	By MS/MS	By MS/MS	By MS/MS	By MS/MS	7	8	8	8	142210000	35083000	52205000	23204000	31715000	43644000	27459500	490	16	40152000	57531000	30817000	82203000
SPQEKLKTVKENWKNL	YNVYVAERFQEAKGDSPQEKLKTVKENWKN	PQEKLKTVKENWKNLSDSEKELYIQHAKED	D	S	16	1941.07	136	151	yes	yes	3;4	9.5385e-18	191.96	By MS/MS	By MS/MS	By MS/MS	By MS/MS	4	4	4	4	97388000	22565000	23386000	28209000	23228000	22975500	25718500	902	27	25094000	25741000	36906000	60194000
MSLEKEIMDKHLKRKAMT	EEISRFKEQLTPSQIMSLEKEIMDKHLKRK	EKEIMDKHLKRKAMTKKKELTLLGKPKRPR	I	K	18	2188.15	86	103	yes	yes	4;5	1.9806e-11	137.52	By MS/MS	By MS/MS	By MS/MS	By MS/MS	4	4	4	4	81490000	12898000	17203000	37345000	14045000	15050500	25695000	657	35	14541000	18965000	49077000	36453000
KEEISRFKEQLTPSQIMS	KKIYQDAYRAEWQVYKEEISRFKEQLTPSQ	ISRFKEQLTPSQIMSLEKEIMDKHLKRKAM	Y	L	18	2150.1	70	87	yes	yes	2;3;4	3.0903e-07	120.63	By MS/MS	By MS/MS	By MS/MS	By MS/MS	5	6	6	6	86552000	17935000	18422000	34196000	15999000	18178500	25097500	413	21	20165000	20460000	44997000	41474000
SKKKIYQDAYRA	ELIRRIAQRWRELPDSKKKIYQDAYRAEWQ	LPDSKKKIYQDAYRAEWQVYKEEISRFKEQ	D	E	12	1469.8	53	64	yes	yes	2;3;4	9.7549e-18	203.7	By MS/MS	By MS/MS	By MS/MS	By MS/MS	11	12	9	6	200910000	52913000	97892000	30090000	20015000	75402500	25052500	886	45	62534000	111150000	38388000	52132000
RFKEQLTPSQIMS	DAYRAEWQVYKEEISRFKEQLTPSQIMSLE	ISRFKEQLTPSQIMSLEKEIMDKHLKRKAM	S	L	13	1563.81	75	87	yes	yes	2;3	9.6287e-09	165.66	By MS/MS	By MS/MS	By MS/MS	By MS/MS	4	4	4	4	116450000	35004000	32261000	34058000	15125000	33632500	24591500	778	18	39111000	35575000	44995000	39169000
LSDSEKELYIQHAKEDETRYHNEM	SPQEKLKTVKENWKNLSDSEKELYIQHAKE	IQHAKEDETRYHNEMKSWEEQMIEVGRKDL	N	K	24	2964.36	151	174	yes	yes	4;5;6	1.6211e-18	164.65	By MS/MS	By MS/MS	By MS/MS	By MS/MS	5	6	6	6	75993000	12462000	15288000	28911000	19331000	13875000	24121000	611	32	14048000	16903000	37880000	50125000
KTVKENWKNLSDSEKELYIQ	ERFQEAKGDSPQEKLKTVKENWKNLSDSEK	NWKNLSDSEKELYIQHAKEDETRYHNEMKS	L	H	20	2451.26	142	161	yes	yes	3;4	1.7221e-07	129.46	By MS/MS	By MS/MS	By MS/MS	By MS/MS	3	3	4	3	72626000	14023000	10626000	35528000	12448000	12324500	23988000	506	18	15709000	12382000	46470000	32236000
NEMKSWEEQMIEV	ELYIQHAKEDETRYHNEMKSWEEQMIEVGR	YHNEMKSWEEQMIEVGRKDLLRRTIKKQRK	H	G	13	1651.72	172	184	yes	yes	2	3.4795e-21	228.83	By MS/MS	By MS/MS	By MS/MS	By MS/MS	2	2	2	2	86704000	19764000	19787000	30090000	17063000	19775500	23576500	674	19	22009000	21769000	39517000	44224000
EWQVYKEEI	LPDSKKKIYQDAYRAEWQVYKEEISRFKEQ	QDAYRAEWQVYKEEISRFKEQLTPSQIMSL	A	S	9	1222.59	65	73	yes	yes	2	0.00098331	182.53	By MS/MS	By MS/MS	By MS/MS	By MS/MS	2	2	2	2	83801000	18884000	18044000	30755000	16118000	18464000	23436500	228	6	21127000	19899000	40360000	41782000
LEKEIMDKHLKRKAMTKKKELTL	ISRFKEQLTPSQIMSLEKEIMDKHLKRKAM	HLKRKAMTKKKELTLLGKPKRPRSAYNVYV	S	L	23	2810.62	88	110	yes	yes	5;6	0.00010795	104.63	By MS/MS	By MS/MS	By MS/MS	By MS/MS	5	4	7	4	87467000	19722000	20966000	36765000	10014000	20344000	23389500	549	52	22237000	23264000	48776000	25927000
EWQVYKEEISRFKEQLTPSQI	LPDSKKKIYQDAYRAEWQVYKEEISRFKEQ	EEISRFKEQLTPSQIMSLEKEIMDKHLKRK	A	M	21	2637.34	65	85	yes	yes	3;4	1.6386e-11	139.17	By MS/MS	By MS/MS	By MS/MS	By MS/MS	4	4	4	4	83867000	20692000	18045000	31054000	14075000	19368500	22564500	236	26	22883000	19897000	40919000	36479000
DSKKKIYQDAYRA	TELIRRIAQRWRELPDSKKKIYQDAYRAEW	LPDSKKKIYQDAYRAEWQVYKEEISRFKEQ	P	E	13	1584.83	52	64	yes	yes	2;3;4	1.2342e-08	163.27	By MS/MS	By MS/MS	By MS/MS	By MS/MS	6	6	5	4	84189000	20957000	18824000	27357000	17051000	19890500	22204000	148	12	23445000	20828000	35832000	44201000
KGDSPQEKL	RSAYNVYVAERFQEAKGDSPQEKLKTVKEN	ERFQEAKGDSPQEKLKTVKENWKNLSDSEK	A	K	9	1000.52	133	141	yes	yes	2;3	4.4398e-06	206.43	By MS/MS	By MS/MS	By MS/MS	By MS/MS	4	4	4	4	90897000	8049100	38765000	16477000	27607000	23407050	22042000	442	12	9152200	44367000	21732000	71535000
EWQVYKEEISRFKEQLTPSQIM	LPDSKKKIYQDAYRAEWQVYKEEISRFKEQ	EISRFKEQLTPSQIMSLEKEIMDKHLKRKA	A	S	22	2768.38	65	86	yes	yes	3	1.0379e-17	156.73	By MS/MS	By MS/MS	By MS/MS	By MS/MS	2	2	2	2	83097000	16890000	22385000	31412000	12411000	19637500	21911500	237	20	18832000	24639000	41059000	32175000
WRELPDSKKKIYQDAYRA	PDAKTTELIRRIAQRWRELPDSKKKIYQDA	LPDSKKKIYQDAYRAEWQVYKEEISRFKEQ	R	E	18	2266.19	47	64	yes	yes	4;5	2.889e-28	195.46	By MS/MS	By MS/MS	By MS/MS	By MS/MS	4	4	4	4	82745000	20656000	18446000	31819000	11824000	19551000	21821500	1059	32	23423000	20317000	41832000	30624000
KTVKENWKNLSDSEKELY	ERFQEAKGDSPQEKLKTVKENWKNLSDSEK	KENWKNLSDSEKELYIQHAKEDETRYHNEM	L	I	18	2210.12	142	159	yes	yes	3;4	1.7581e-28	202.35	By MS/MS	By MS/MS	By MS/MS	By MS/MS	4	4	3	3	89749000	22746000	23713000	28583000	14707000	23229500	21645000	504	27	25372000	26352000	37090000	38159000
NPDAKTTELIRRIA	YLRFSKEQLPIFKAQNPDAKTTELIRRIAQ	QNPDAKTTELIRRIAQRWRELPDSKKKIYQ	Q	Q	14	1596.89	31	44	yes	yes	4	0.0001789	117.03	By MS/MS	By MS/MS	By MS/MS	By MS/MS	2	2	2	2	78691000	20609000	15692000	27834000	14556000	18150500	21195000	688	8	22992000	17251000	36437000	37790000
QVYKEEISRF	DSKKKIYQDAYRAEWQVYKEEISRFKEQLT	YRAEWQVYKEEISRFKEQLTPSQIMSLEKE	W	K	10	1297.67	67	76	yes	yes	2;3	0.00077712	151.07	By MS/MS	By MS/MS	By MS/MS	By MS/MS	4	4	4	4	67415000	12727000	12867000	29227000	12593000	12797000	20910000	759	13	13846000	14242000	38380000	32637000
SDSEKELYIQH	PQEKLKTVKENWKNLSDSEKELYIQHAKED	WKNLSDSEKELYIQHAKEDETRYHNEMKSW	L	A	11	1347.63	152	162	yes	yes	2;3	3.1368e-13	219.03	By MS/MS	By MS/MS	By MS/MS	By MS/MS	4	4	4	4	88590000	27764000	20527000	23362000	16937000	24145500	20149500	843	10	30680000	22633000	30703000	43906000
RFSKEQLPIFKAQNPDAKT	SVLASCPKKPVSSYLRFSKEQLPIFKAQNP	EQLPIFKAQNPDAKTTELIRRIAQRWRELP	L	T	19	2217.19	18	36	yes	yes	4	2.8421e-36	223.51	By MS/MS	By MS/MS	By MS/MS	By MS/MS	2	2	2	2	76816000	18448000	18143000	27677000	12548000	18295500	20112500	786	16	20496000	20027000	36157000	32517000
DSEKELYIQHAKEDETRYHNEM	QEKLKTVKENWKNLSDSEKELYIQHAKEDE	IQHAKEDETRYHNEMKSWEEQMIEVGRKDL	S	K	22	2764.24	153	174	yes	yes	4;5	3.2048e-26	190.31	By MS/MS	By MS/MS	By MS/MS	By MS/MS	4	3	3	4	63905000	13551000	11723000	24299000	14332000	12637000	19315500	147	20	15309000	13129000	31752000	37118000
KGDSPQEKLKTVKEN	RSAYNVYVAERFQEAKGDSPQEKLKTVKEN	KGDSPQEKLKTVKENWKNLSDSEKELYIQH	A	W	15	1699.91	133	147	yes	yes	3;4	9.992e-28	223.76	By MS/MS	By MS/MS	By MS/MS	By MS/MS	4	3	4	4	50490000	8624100	5364600	26475000	10027000	6994350	18251000	445	7	9766300	5834900	34831000	25975000
ERFQEAKGDSPQEKLKTVKENWKN	GKPKRPRSAYNVYVAERFQEAKGDSPQEKL	SPQEKLKTVKENWKNLSDSEKELYIQHAKE	A	L	24	2888.48	127	150	yes	yes	5;6	2.8875e-08	132.1	By MS/MS	By MS/MS	By MS/MS	By MS/MS	2	2	3	3	46097000	5463600	6389600	23339000	10904000	5926600	17121500	216	4	6162100	7042700	30420000	28294000
MSLEKEIMDKHL	EEISRFKEQLTPSQIMSLEKEIMDKHLKRK	SQIMSLEKEIMDKHLKRKAMTKKKELTLLG	I	K	12	1472.74	86	97	yes	yes	3	2.5861e-06	156.08	By MS/MS	By MS/MS	By MS/MS	By MS/MS	2	2	2	2	55743000	12183000	9543900	23326000	10691000	10863450	17008500	654	9	13740000	10568000	30612000	27706000
RELPDSKKKIYQ	DAKTTELIRRIAQRWRELPDSKKKIYQDAY	QRWRELPDSKKKIYQDAYRAEWQVYKEEIS	W	D	12	1503.84	48	59	yes	yes	3;4	1.4435e-06	164.11	By MS/MS	By MS/MS	By MS/MS	By MS/MS	4	4	4	4	45265000	6798700	6608200	21063000	10795000	6703450	15929000	769	11	7574900	7233800	27717000	27963000
WKNLSDSEKELYIQHA	KGDSPQEKLKTVKENWKNLSDSEKELYIQH	KNLSDSEKELYIQHAKEDETRYHNEMKSWE	N	K	16	1959.97	148	163	yes	yes	2;3;4	3.2446e-22	195.15	By MS/MS	By MS/MS	By MS/MS	By MS/MS	6	6	6	6	59871000	15272000	13104000	20628000	10867000	14188000	15747500	1055	28	16926000	14512000	27014000	28158000
LGKPKRPRSAYNVYVAERFQEA	HLKRKAMTKKKELTLLGKPKRPRSAYNVYV	RSAYNVYVAERFQEAKGDSPQEKLKTVKEN	L	K	22	2578.38	111	132	yes	yes	4;5	3.886e-12	148.91	By MS/MS	By MS/MS	By MS/MS	By MS/MS	2	4	4	2	81365000	12272000	38806000	24106000	6181500	25539000	15143750	562	19	13582000	42858000	31484000	16004000
SKEQLPIFKAQ	LASCPKKPVSSYLRFSKEQLPIFKAQNPDA	YLRFSKEQLPIFKAQNPDAKTTELIRRIAQ	F	N	11	1287.72	20	30	yes	yes	2;3	3.1089e-10	211.86	By MS/MS	By MS/MS	By MS/MS	By MS/MS	4	4	4	4	54904000	13327000	12740000	17676000	11161000	13033500	14418500	880	8	14765000	13989000	23161000	28934000
QEAKGDSPQEKLKTV	KRPRSAYNVYVAERFQEAKGDSPQEKLKTV	QEAKGDSPQEKLKTVKENWKNLSDSEKELY	F	K	15	1656.87	130	144	yes	yes	2;3;4	1.2862e-12	164.53	By MS/MS	By MS/MS	By MS/MS	By MS/MS	6	6	6	5	49012000	9404600	11432000	20312000	7863500	10418300	14087750	727	26	10425000	12761000	26738000	20421000
YKEEISRFKEQLTPSQIMSLEKEIM	KKKIYQDAYRAEWQVYKEEISRFKEQLTPS	QLTPSQIMSLEKEIMDKHLKRKAMTKKKEL	V	D	25	3056.56	69	93	yes	yes	3;4;5	5.8984e-13	150.83	By MS/MS	By MS/MS	By MS/MS	By MS/MS	6	6	6	3	81290000	23776000	30236000	20543000	6736200	27006000	13639600	1077	21	26359000	33214000	26866000	17534000
YKEEISRFKEQLTPSQI	KKKIYQDAYRAEWQVYKEEISRFKEQLTPS	EEISRFKEQLTPSQIMSLEKEIMDKHLKRK	V	M	17	2095.09	69	85	yes	yes	3;4	1.5189e-10	137.19	By MS/MS	By MS/MS	By MS/MS	By MS/MS	4	4	4	2	50367000	11613000	11730000	21389000	5634500	11671500	13511750	1072	18	12979000	13000000	28122000	14606000
SDSEKELYIQHAKEDETRYH	PQEKLKTVKENWKNLSDSEKELYIQHAKED	ELYIQHAKEDETRYHNEMKSWEEQMIEVGR	L	N	20	2477.15	152	171	yes	yes	4;5	9.4033e-35	201.37	By MS/MS	By MS/MS	By MS/MS	By MS/MS	4	4	4	4	42856000	7765800	8211500	18204000	8674200	7988650	13439100	845	22	8637000	9159600	23901000	22474000
KEQLPIFKAQNPDAKTTEL	ASCPKKPVSSYLRFSKEQLPIFKAQNPDAK	PIFKAQNPDAKTTELIRRIAQRWRELPDSK	S	I	19	2170.16	21	39	yes	yes	3;4	9.2214e-29	199.12	By MS/MS	By MS/MS	By MS/MS	By MS/MS	4	4	4	4	45192000	10762000	9322500	16931000	8176000	10042250	12553500	426	19	11912000	10342000	22186000	21183000
LSDSEKELYIQ	SPQEKLKTVKENWKNLSDSEKELYIQHAKE	NWKNLSDSEKELYIQHAKEDETRYHNEMKS	N	H	11	1323.66	151	161	yes	yes	2	6.5338e-19	236.92	By MS/MS	By MS/MS	By MS/MS	By MS/MS	2	2	2	2	41083000	8626600	8518800	15043000	8894700	8572700	11968850	609	12	9547400	9407200	19719000	23055000
AEECAAALEHHHHHH	KDLLRRTIKKQRKYGAEECAAALEHHHHHH	AEECAAALEHHHHHH_______________	G	-	15	1784.76	202	216	yes	yes	2;3;4	1.365e-12	163.94	By MS/MS	By MS/MS	By MS/MS	By MS/MS	6	6	6	6	50841000	11127000	15966000	16725000	7024200	13546500	11874600	18	10	12639000	17586000	21942000	18207000
LSDSEKELYI	SPQEKLKTVKENWKNLSDSEKELYIQHAKE	ENWKNLSDSEKELYIQHAKEDETRYHNEMK	N	Q	10	1195.6	151	160	yes	yes	2	8.7908e-08	203.29	By MS/MS	By MS/MS	By MS/MS	By MS/MS	2	2	2	2	37744000	8069700	6660900	13775000	9238500	7365300	11506750	608	10	8950300	7340600	18068000	23954000
WEEQMIEVGRKDLLRRT	HAKEDETRYHNEMKSWEEQMIEVGRKDLLR	EQMIEVGRKDLLRRTIKKQRKYGAEECAAA	S	I	17	2158.13	177	193	yes	yes	4;5	6.0227e-05	107.07	By matching	By MS/MS	By MS/MS	By MS/MS	3	3	4	4	27462000	2729000	2768700	14303000	7661100	2748850	10982050	1053	11	3150000	3080400	18710000	19862000
IQHAKEDETRYHNEMKS	KENWKNLSDSEKELYIQHAKEDETRYHNEM	HAKEDETRYHNEMKSWEEQMIEVGRKDLLR	Y	W	17	2114.98	160	176	yes	yes	3;4;5	3.1797e-11	151.04	By MS/MS	By MS/MS	By MS/MS	By MS/MS	5	4	6	6	35569000	6700200	8291500	13140000	7437000	7495850	10288500	382	18	7338100	9244000	17369000	19282000
LEKEIMDKHLKR	ISRFKEQLTPSQIMSLEKEIMDKHLKRKAM	IMSLEKEIMDKHLKRKAMTKKKELTLLGKP	S	K	12	1538.86	88	99	yes	yes	3;4	1.7651e-11	200.44	By MS/MS	By MS/MS	By MS/MS	By MS/MS	3	2	3	4	29454000	4744500	4643000	12355000	7711700	4693750	10033350	544	9	5341800	5131000	16379000	20010000
KEQLTPSQI	YRAEWQVYKEEISRFKEQLTPSQIMSLEKE	EEISRFKEQLTPSQIMSLEKEIMDKHLKRK	F	M	9	1042.57	77	85	yes	yes	2	0.013302	150.17	By MS/MS	By MS/MS	By MS/MS	By MS/MS	2	2	2	2	32971000	6793800	6605500	12478000	7094100	6699650	9786050	428	4	7592500	7242000	16444000	18403000
KENWKNLS	QEAKGDSPQEKLKTVKENWKNLSDSEKELY	QEKLKTVKENWKNLSDSEKELYIQHAKEDE	V	D	8	1017.52	145	152	yes	yes	2	1.7136e-08	215.42	By MS/MS	By MS/MS	By matching	By MS/MS	1	2	2	2	27697000	3888400	6460200	10339000	7009400	5174300	8674200	419	5	4814700	7139700	13609000	18170000
KENWKNLSDSEKELYI	QEAKGDSPQEKLKTVKENWKNLSDSEKELY	ENWKNLSDSEKELYIQHAKEDETRYHNEMK	V	Q	16	1994.99	145	160	yes	yes	3	1.3311e-06	122.93	By MS/MS	By MS/MS	By MS/MS	By MS/MS	2	2	2	2	28160000	5073100	6006000	11450000	5631300	5539550	8540650	421	10	5660600	6649900	14925000	14605000
YKEEISRFKEQLTPSQIMSLEKEI	KKKIYQDAYRAEWQVYKEEISRFKEQLTPS	EQLTPSQIMSLEKEIMDKHLKRKAMTKKKE	V	M	24	2925.52	69	92	yes	yes	4;5	2.7217e-36	207.22	By MS/MS	By MS/MS	By MS/MS	By MS/MS	3	4	4	3	36684000	7521700	12154000	12169000	4839600	9837850	8504300	1076	26	8054700	13407000	16010000	12571000
KENWKNLSDSEKELY	QEAKGDSPQEKLKTVKENWKNLSDSEKELY	KENWKNLSDSEKELYIQHAKEDETRYHNEM	V	I	15	1881.91	145	159	yes	yes	3	2.53e-12	155.22	By MS/MS	By MS/MS	By MS/MS	By MS/MS	2	2	2	2	29680000	6404700	7152900	10563000	5559900	6778800	8061450	420	5	7156400	7905500	13820000	14430000
KEEISRFKEQLTPSQIMSL	KKIYQDAYRAEWQVYKEEISRFKEQLTPSQ	SRFKEQLTPSQIMSLEKEIMDKHLKRKAMT	Y	E	19	2263.19	70	88	yes	yes	3;4	2.8951e-05	113.29	By MS/MS	By matching	By MS/MS	By MS/MS	4	4	4	4	28902000	6618400	6428100	10427000	5428400	6523250	7927700	414	7	7276800	7123600	13741000	14060000
GRKDLLRRTI	YHNEMKSWEEQMIEVGRKDLLRRTIKKQRK	QMIEVGRKDLLRRTIKKQRKYGAEECAAAL	V	K	10	1226.76	185	194	yes	yes	4	0.0074794	111.86	By MS/MS	By MS/MS	By MS/MS	By MS/MS	2	2	2	1	26176000	5668800	5128200	12535000	2844000	5398500	7689500	323	3	6360300	5627900	16262000	7304600
LSDSEKELY	SPQEKLKTVKENWKNLSDSEKELYIQHAKE	KENWKNLSDSEKELYIQHAKEDETRYHNEM	N	I	9	1082.51	151	159	yes	yes	2	0.0043121	169.12	By MS/MS	By MS/MS	By MS/MS	By MS/MS	2	2	2	2	26871000	5972500	5716500	9330000	5852000	5844500	7591000	607	12	6664600	6354000	12257000	15170000
KNLSDSEKELYIQHA	GDSPQEKLKTVKENWKNLSDSEKELYIQHA	KNLSDSEKELYIQHAKEDETRYHNEMKSWE	W	K	15	1773.89	149	163	yes	yes	3	3.6891e-34	245.48	By MS/MS	By MS/MS	By MS/MS	By MS/MS	2	2	2	2	26613000	5825700	5896600	9398800	5492300	5861150	7445550	473	11	6470600	6545500	12383000	14222000
KTVKENWKNLSDSEKELYI	ERFQEAKGDSPQEKLKTVKENWKNLSDSEK	ENWKNLSDSEKELYIQHAKEDETRYHNEMK	L	Q	19	2323.21	142	160	yes	yes	4	9.0936e-12	148.24	By MS/MS	By MS/MS	By MS/MS	By MS/MS	2	2	2	2	28054000	6603600	6942900	9183800	5323400	6773250	7253600	505	15	7345700	7693500	12099000	13801000
KEQLTPSQIMSLEKEIM	YRAEWQVYKEEISRFKEQLTPSQIMSLEKE	QLTPSQIMSLEKEIMDKHLKRKAMTKKKEL	F	D	17	2004.03	77	93	yes	yes	2;3	3.3958e-08	133.45	By MS/MS	By MS/MS	By MS/MS	By MS/MS	4	4	4	3	33787000	9194000	10220000	11110000	3263300	9707000	7186650	433	13	10364000	11272000	14682000	8398500
WRELPDSKKKIYQ	PDAKTTELIRRIAQRWRELPDSKKKIYQDA	QRWRELPDSKKKIYQDAYRAEWQVYKEEIS	R	D	13	1689.92	47	59	yes	yes	4	0.00030308	122.46	By MS/MS	By matching	By MS/MS	By matching	2	1	3	2	19698000	4190700	1438000	10568000	3501900	2814350	7034950	1058	2	4732100	1703900	14081000	9066800
MDKHLKRKAM	EQLTPSQIMSLEKEIMDKHLKRKAMTKKKE	LEKEIMDKHLKRKAMTKKKELTLLGKPKRP	I	T	10	1256.68	93	102	yes	yes	2;3	0.01125	107.15	By MS/MS	By MS/MS	By MS/MS	By MS/MS	3	4	3	3	31801000	5414300	12446000	6574300	7366100	8930150	6970200	622	9	6448700	13913000	8882900	19116000
RFSKEQLPIFKAQ	SVLASCPKKPVSSYLRFSKEQLPIFKAQNP	YLRFSKEQLPIFKAQNPDAKTTELIRRIAQ	L	N	13	1590.89	18	30	yes	yes	3	0.00042358	117.27	By matching	By matching	By MS/MS		2	2	1		47875000	16609000	17444000	13821000	0	17026500	6910500	784	1	18477000	19288000	17324000	0
YNVYVAERF	KELTLLGKPKRPRSAYNVYVAERFQEAKGD	KRPRSAYNVYVAERFQEAKGDSPQEKLKTV	A	Q	9	1159.57	121	129	yes	yes	2	0.022555	108.98	By MS/MS	By MS/MS	By MS/MS	By MS/MS	2	2	2	2	31496000	8834900	9016800	8028900	5615800	8925850	6822350	1083	9	9763600	9918100	10556000	14563000
YNVYVAERFQEAKGDSPQEKLKT	KELTLLGKPKRPRSAYNVYVAERFQEAKGD	FQEAKGDSPQEKLKTVKENWKNLSDSEKEL	A	V	23	2699.36	121	143	yes	yes	4;5	2.2813e-07	117.38	By MS/MS	By MS/MS	By MS/MS	By MS/MS	3	4	2	4	36073000	8875000	13948000	4899900	8350200	11411500	6625050	1086	12	10261000	15390000	6354300	21660000
VSSYLRFS	______________________________	ASCPKKPVSSYLRFSKEQLPIFKAQNPDAK	P	K	8	957.492	13	20	yes	yes	2	0.054477	106.36	By MS/MS	By matching	By matching	By matching	2	2	2	2	20594000	4086100	3381100	8575100	4552200	3733600	6563650	1041	1	4540700	3706600	11250000	11798000
QRWRELPDSKKKIYQDAYR	QNPDAKTTELIRRIAQRWRELPDSKKKIYQ	ELPDSKKKIYQDAYRAEWQVYKEEISRFKE	A	A	19	2479.31	45	63	yes	yes	4;5;6	2.2901e-07	126.88	By MS/MS	By MS/MS	By MS/MS	By matching	5	5	4	3	49833000	28509000	8408300	9891000	3024100	18458650	6457550	755	12	30488000	9248000	13079000	7843600
EWQVYKEEISRFKEQ	LPDSKKKIYQDAYRAEWQVYKEEISRFKEQ	EWQVYKEEISRFKEQLTPSQIMSLEKEIMD	A	L	15	1997.98	65	79	yes	yes	3;4	2.2452e-12	157.35	By MS/MS	By MS/MS	By MS/MS	By MS/MS	4	4	4	3	23796000	6345600	4863800	8745400	3841000	5604700	6293200	232	14	7044700	5386700	11439000	9919700
YIQHAKEDETRYHNEM	VKENWKNLSDSEKELYIQHAKEDETRYHNE	IQHAKEDETRYHNEMKSWEEQMIEVGRKDL	L	K	16	2062.92	159	174	yes	yes	3;4	0.00012427	106.52	By MS/MS	By MS/MS	By MS/MS	By MS/MS	4	4	4	4	20675000	3890500	4343300	8621800	3819500	4116900	6220650	1067	6	4342400	4868400	11306000	9906700
KENWKNLSDSEKELYIQ	QEAKGDSPQEKLKTVKENWKNLSDSEKELY	NWKNLSDSEKELYIQHAKEDETRYHNEMKS	V	H	17	2123.05	145	161	yes	yes	3	8.8547e-11	144.5	By MS/MS	By MS/MS	By MS/MS	By MS/MS	2	2	2	2	21492000	4900900	4513300	8048700	4029400	4707100	6039050	422	15	5416200	4955700	10560000	10451000
RFSKEQLPIFKAQNPDAKTT	SVLASCPKKPVSSYLRFSKEQLPIFKAQNP	QLPIFKAQNPDAKTTELIRRIAQRWRELPD	L	E	20	2318.24	18	37	yes	yes	4	4.7786e-25	175.85	By matching	By matching	By matching	By MS/MS	2	2	2	1	22536000	5465200	5479000	9226800	2364700	5472100	5795750	787	2	6064400	6045000	12072000	6184500
FSKEQLPIF	VLASCPKKPVSSYLRFSKEQLPIFKAQNPD	VSSYLRFSKEQLPIFKAQNPDAKTTELIRR	R	K	9	1107.6	19	27	yes	yes	2	0.015149	139.88	By MS/MS	By MS/MS	By MS/MS	By MS/MS	2	2	2	1	28456000	8701200	8192500	9128000	2434000	8446850	5781000	250	9	9612400	9036700	11964000	6365800
AMTKKKELTLLGKPKRPRSA	MSLEKEIMDKHLKRKAMTKKKELTLLGKPK	KELTLLGKPKRPRSAYNVYVAERFQEAKGD	K	Y	20	2252.35	101	120	yes	yes	5;6	2.0612e-07	128.32	By MS/MS	By MS/MS	By MS/MS	By MS/MS	4	4	3	4	31713000	8186400	12706000	6524300	4296200	10446200	5410250	70	8	9115900	13995000	8601000	11141000
QRWRELPDSKKKIYQD	QNPDAKTTELIRRIAQRWRELPDSKKKIYQ	RWRELPDSKKKIYQDAYRAEWQVYKEEISR	A	A	16	2089.11	45	60	yes	yes	4;5	6.884e-07	128.9	By MS/MS	By MS/MS	By MS/MS	By MS/MS	4	4	2	3	86528000	35435000	40504000	4789800	5800000	37969500	5294900	752	11	40042000	44890000	6258100	14969000
SYLRFSKEQLPIFKA	______________________________	SYLRFSKEQLPIFKAQNPDAKTTELIRRIA	S	Q	15	1826.01	15	29	yes	yes	2;3;4	3.668e-07	133.48	By MS/MS	By MS/MS	By MS/MS	By MS/MS	6	6	4	4	127140000	61306000	56242000	5751300	3844300	58774000	4797800	922	16	68125000	62119000	7524500	9962300
AAALEHHHHHH	RRTIKKQRKYGAEECAAALEHHHHHH____	AEECAAALEHHHHHH_______________	C	-	11	1295.6	206	216	yes	yes	2;3;4	0.00029844	141.78	By MS/MS	By MS/MS	By MS/MS	By MS/MS	6	6	7	6	14007000	1851400	3706100	5603800	2845800	2778750	4224800	0	23	2120300	4164600	7336600	7385500
YVAERFQEAKGDSPQEKL	TLLGKPKRPRSAYNVYVAERFQEAKGDSPQ	ERFQEAKGDSPQEKLKTVKENWKNLSDSEK	V	K	18	2094.04	124	141	yes	yes	3	4.6131e-12	150.7	By MS/MS	By MS/MS	By MS/MS	By MS/MS	1	2	2	2	11877000	1704100	1813400	5632600	2727000	1758750	4179800	1097	9	1704100	1869400	7415500	7067600
KPKRPRSAYNVYVAERFQEA	KRKAMTKKKELTLLGKPKRPRSAYNVYVAE	RSAYNVYVAERFQEAKGDSPQEKLKTVKEN	G	K	20	2408.27	113	132	yes	yes	4	1.812e-17	162.15	By MS/MS	By MS/MS	By MS/MS	By MS/MS	2	2	2	2	19942000	3981900	7613000	4322200	4025000	5797450	4173600	477	14	4555500	8446300	5654800	10427000
KSWEEQMIEVGRKD	IQHAKEDETRYHNEMKSWEEQMIEVGRKDL	MKSWEEQMIEVGRKDLLRRTIKKQRKYGAE	M	L	14	1733.84	175	188	yes	yes	3;4	0.0018889	112.72	By MS/MS	By MS/MS	By MS/MS	By MS/MS	3	4	4	4	11182000	1367300	1641900	5559000	2613500	1504600	4086250	493	8	1693000	1887300	7359800	6783600
IFKAQNPDAKTTELIRRIA	KPVSSYLRFSKEQLPIFKAQNPDAKTTELI	QNPDAKTTELIRRIAQRWRELPDSKKKIYQ	P	Q	19	2184.24	26	44	yes	yes	4;5	3.8489e-07	121.19	By MS/MS	By MS/MS	By MS/MS	By MS/MS	4	4	4	4	20915000	6362500	6388800	4885800	3277900	6375650	4081850	370	6	6954000	7106100	6423500	8505900
TPSQIMSLEKEI	WQVYKEEISRFKEQLTPSQIMSLEKEIMDK	EQLTPSQIMSLEKEIMDKHLKRKAMTKKKE	L	M	12	1374.71	81	92	yes	yes	2	1.0089e-29	261.22	By MS/MS	By MS/MS		By MS/MS	2	2		2	26342000	8433100	9766800	0	8141900	9099950	4070950	971	4	9394400	10699000	0	21102000
AALEHHHHHH	RTIKKQRKYGAEECAAALEHHHHHH_____	AEECAAALEHHHHHH_______________	A	-	10	1224.56	207	216	yes	yes	2;3;4	0.00096974	148.07	By MS/MS	By MS/MS	By MS/MS	By MS/MS	5	6	6	4	13572000	1319500	4355300	5402900	2494300	2837400	3948600	10	31	1530100	4891200	7111100	6466400
EWQVYKEEISRFKEQLTP	LPDSKKKIYQDAYRAEWQVYKEEISRFKEQ	VYKEEISRFKEQLTPSQIMSLEKEIMDKHL	A	S	18	2309.17	65	82	yes	yes	3	8.5011e-05	106.36	By MS/MS	By MS/MS	By MS/MS	By MS/MS	2	2	2	1	14186000	3175600	3123700	6738500	1147900	3149650	3943200	234	14	3554100	3451800	8891100	3002200
VAERFQEA	LLGKPKRPRSAYNVYVAERFQEAKGDSPQE	RSAYNVYVAERFQEAKGDSPQEKLKTVKEN	Y	K	8	948.466	125	132	yes	yes	2	0.033429	152.63	By MS/MS	By MS/MS	By MS/MS	By matching	2	2	2	2	16286000	4817800	3875300	4743100	2849800	4346550	3796450	987	4	5381100	4299800	6203700	7381300
VKENWKNLSDSEKELYIQH	FQEAKGDSPQEKLKTVKENWKNLSDSEKEL	WKNLSDSEKELYIQHAKEDETRYHNEMKSW	T	A	19	2359.18	144	162	yes	yes	4	3.1551e-43	238.65	By MS/MS	By MS/MS	By MS/MS	By MS/MS	2	2	2	2	19958000	6633600	5843200	5095400	2385600	6238400	3740500	1030	11	7397300	6417600	6756000	6180100
RFSKEQLPIFK	SVLASCPKKPVSSYLRFSKEQLPIFKAQNP	SSYLRFSKEQLPIFKAQNPDAKTTELIRRI	L	A	11	1391.79	18	28	yes	yes	3	1.1135e-05	164.9	By MS/MS	By MS/MS	By MS/MS	By MS/MS	2	2	2	2	49726000	36404000	6508700	4469900	2343500	21456350	3406700	782	9	40801000	7161200	5837800	6075100
RFSKEQLPIFKAQNPDA	SVLASCPKKPVSSYLRFSKEQLPIFKAQNP	SKEQLPIFKAQNPDAKTTELIRRIAQRWRE	L	K	17	1988.05	18	34	yes	yes	3	8.6981e-11	144.68	By MS/MS	By MS/MS	By MS/MS	By MS/MS	2	2	2	2	14252000	3824300	3833300	4267900	2326300	3828800	3297100	785	15	4314500	4243000	5612300	6030700
PKKPVSSYL	______________________________	SVLASCPKKPVSSYLRFSKEQLPIFKAQNP	C	R	9	1017.59	9	17	yes	yes	2	0.014389	123.72	By MS/MS	By MS/MS	By matching	By MS/MS	2	1	1	2	12109000	3266100	2351700	1641000	4849800	2808900	3245400	700	6	3266100	2424300	2264700	12585000
TPSQIMSLEKEIM	WQVYKEEISRFKEQLTPSQIMSLEKEIMDK	QLTPSQIMSLEKEIMDKHLKRKAMTKKKEL	L	D	13	1505.75	81	93	yes	yes	2	4.9126e-07	151.26			By MS/MS	By MS/MS			2	2	6116000	0	0	0	6116000	0	3058000	972	3	0	0	0	15856000
LEKEIMDKHLK	ISRFKEQLTPSQIMSLEKEIMDKHLKRKAM	QIMSLEKEIMDKHLKRKAMTKKKELTLLGK	S	R	11	1382.76	88	98	yes	yes	3;4	2.4718e-09	203.51	By MS/MS	By MS/MS	By MS/MS	By MS/MS	3	4	3	2	20363000	6845900	8151700	4156000	1209600	7498800	2682800	543	9	8003300	9071100	5337400	3133400
GKPKRPRSAYNVYVAERFQEA	LKRKAMTKKKELTLLGKPKRPRSAYNVYVA	RSAYNVYVAERFQEAKGDSPQEKLKTVKEN	L	K	21	2465.29	112	132	yes	yes	4	6.1355e-05	110.6		By MS/MS	By matching	By MS/MS		2	2	2	10555000	0	5547200	2899000	2108500	2773600	2503750	300	8	0	6165400	3844800	5459600
EWQVYKEEISR	LPDSKKKIYQDAYRAEWQVYKEEISRFKEQ	AYRAEWQVYKEEISRFKEQLTPSQIMSLEK	A	F	11	1465.72	65	75	yes	yes	2	3.1962e-07	189.13	By MS/MS	By MS/MS	By matching	By matching	2	2	2	2	27133000	19033000	3239000	3562300	1299300	11136000	2430800	230	4	21382000	3577200	4683900	3371100
NEMKSWEEQM	ELYIQHAKEDETRYHNEMKSWEEQMIEVGR	ETRYHNEMKSWEEQMIEVGRKDLLRRTIKK	H	I	10	1310.53	172	181	yes	yes	2	4.9459e-25	259.82	By MS/MS	By matching	By MS/MS	By MS/MS	2	2	2	2	10801000	2849700	3236400	3143000	1572000	3043050	2357500	673	7	3154300	3581300	4140900	4072200
EWQVYKEE	LPDSKKKIYQDAYRAEWQVYKEEISRFKEQ	YQDAYRAEWQVYKEEISRFKEQLTPSQIMS	A	I	8	1109.5	65	72	yes	yes	2	0.034051	153.71	By MS/MS	By MS/MS	By MS/MS	By MS/MS	2	2	2	2	9107600	2600400	2078900	2928200	1500100	2339650	2214150	227	5	2863300	2312700	3869300	3887300
QVYKEEISRFKEQLTPSQIMS	DSKKKIYQDAYRAEWQVYKEEISRFKEQLT	ISRFKEQLTPSQIMSLEKEIMDKHLKRKAM	W	L	21	2540.29	67	87	yes	yes	3	0.00010423	106.94	By matching	By MS/MS	By MS/MS		2	2	2		7572900	1381500	1778200	4413100	0	1579850	2206550	761	4	1532700	1960000	5770700	0
WEEQMIEVGRKDLL	HAKEDETRYHNEMKSWEEQMIEVGRKDLLR	SWEEQMIEVGRKDLLRRTIKKQRKYGAEEC	S	R	14	1744.88	177	190	yes	yes	3	1.3537e-06	144.27	By MS/MS	By MS/MS	By MS/MS	By MS/MS	2	2	2	2	6081700	1112000	1116700	2615600	1237400	1114350	1926500	1052	9	1217100	1246900	3439300	3209500
SYLRFSKEQLPIF	______________________________	VSSYLRFSKEQLPIFKAQNPDAKTTELIRR	S	K	13	1626.88	15	27	yes	yes	2;3	0.00044117	116.51	By MS/MS	By MS/MS	By MS/MS	By MS/MS	4	4	4	2	22780000	9424200	9694800	2744700	916280	9559500	1830490	921	11	10476000	10693000	3593700	2353400
LEKEIMDKH	ISRFKEQLTPSQIMSLEKEIMDKHLKRKAM	PSQIMSLEKEIMDKHLKRKAMTKKKELTLL	S	L	9	1141.58	88	96	yes	yes	3	0.025879	106.29	By matching	By matching	By MS/MS		2	1	2		5736600	1764900	413620	3558100	0	1089260	1779050	541	2	1972900	490100	4662000	0
KEQLPIFKAQNPDAKT	ASCPKKPVSSYLRFSKEQLPIFKAQNPDAK	EQLPIFKAQNPDAKTTELIRRIAQRWRELP	S	T	16	1826.99	21	36	yes	yes	3	1.3087e-06	123.14	By matching	By matching	By MS/MS	By matching	2	2	2	2	5708600	898000	1465200	2126600	1218800	1181600	1672700	425	1	1026800	1619600	2759200	3157200
KSWEEQMIEVGRKDLL	IQHAKEDETRYHNEMKSWEEQMIEVGRKDL	SWEEQMIEVGRKDLLRRTIKKQRKYGAEEC	M	R	16	1960.01	175	190	yes	yes	4	1.8397e-06	118.21		By MS/MS	By MS/MS	By MS/MS		2	2	1	4845500	0	1603400	2535000	707020	801700	1621010	495	7	0	1767400	3324600	1849100
QDAYRAEWQVYKEEISRF	AQRWRELPDSKKKIYQDAYRAEWQVYKEEI	YRAEWQVYKEEISRFKEQLTPSQIMSLEKE	Y	K	18	2317.11	59	76	yes	yes	4	0.00011415	103.1	By matching	By MS/MS	By MS/MS	By MS/MS	2	2	2	2	5674400	1055000	1405100	2279800	934520	1230050	1607160	717	2	1194400	1544100	2983400	2438400
LPIFKAQNPDAKTTELIRRIA	PKKPVSSYLRFSKEQLPIFKAQNPDAKTTE	QNPDAKTTELIRRIAQRWRELPDSKKKIYQ	Q	Q	21	2394.37	24	44	yes	yes	4	0.00015836	102.33	By MS/MS	By MS/MS	By MS/MS	By MS/MS	2	2	1	2	9749900	3473500	3117700	1774300	1384400	3295600	1579350	592	7	3825400	3420100	2223900	3586400
RFKEQLTPSQIMSL	DAYRAEWQVYKEEISRFKEQLTPSQIMSLE	SRFKEQLTPSQIMSLEKEIMDKHLKRKAMT	S	E	14	1676.89	75	88	yes	yes	2	9.0943e-07	147.72	By MS/MS	By MS/MS	By MS/MS	By MS/MS	2	2	2	2	8723000	2850800	2762500	2053200	1056400	2806650	1554800	779	11	3119700	3065300	2689300	2735700
YQDAYRAEWQV	IAQRWRELPDSKKKIYQDAYRAEWQVYKEE	KKKIYQDAYRAEWQVYKEEISRFKEQLTPS	I	Y	11	1427.65	58	68	yes	yes	2	0.014051	106.62	By MS/MS	By MS/MS	By MS/MS	By MS/MS	2	2	2	2	5428100	1497400	1201600	1769200	959940	1349500	1364570	1087	4	1662800	1331500	2337300	2489600
SKEQLPIFK	LASCPKKPVSSYLRFSKEQLPIFKAQNPDA	SSYLRFSKEQLPIFKAQNPDAKTTELIRRI	F	A	9	1088.62	20	28	yes	yes	2	1.1621e-05	195.7	By MS/MS	By MS/MS	By MS/MS	By matching	2	2	2	2	14296000	9742100	1897200	1676000	980320	5819650	1328160	878	5	10705000	2103800	2190500	2540600
AERFQEAKG	LGKPKRPRSAYNVYVAERFQEAKGDSPQEK	AYNVYVAERFQEAKGDSPQEKLKTVKENWK	V	D	9	1034.51	126	134	yes	yes	3	0.015966	142.43	By matching	By MS/MS	By MS/MS	By MS/MS	2	2	2	2	4321700	490330	1197200	1128400	1505800	843765	1317100	25	5	541910	1361200	1490800	3895700
KEIMDKHLKRKA	RFKEQLTPSQIMSLEKEIMDKHLKRKAMTK	SLEKEIMDKHLKRKAMTKKKELTLLGKPKR	E	M	12	1495.87	90	101	yes	yes	3;4	0.0043309	112.51	By MS/MS	By MS/MS	By matching	By matching	4	4	4	3	15365000	7042600	5893000	1759600	669830	6467800	1214715	416	6	7932600	6515300	2315600	1730000
FKEQLTPSQIMS	AYRAEWQVYKEEISRFKEQLTPSQIMSLEK	ISRFKEQLTPSQIMSLEKEIMDKHLKRKAM	R	L	12	1407.71	76	87	yes	yes	2	0.010161	102.52	By MS/MS	By MS/MS	By MS/MS	By MS/MS	2	2	1	2	6047600	2093000	1654500	963280	1336800	1873750	1150040	247	5	2351200	1826500	1207400	3467900
SPQEKLKTV	YNVYVAERFQEAKGDSPQEKLKTVKENWKN	QEAKGDSPQEKLKTVKENWKNLSDSEKELY	D	K	9	1028.59	136	144	yes	yes	2	0.014976	119.68	By MS/MS	By matching	By matching	By MS/MS	2	2	1	2	5008900	1690700	1536700	670880	1110600	1613700	890740	901	2	1870200	1695100	840900	2875900
KGDSPQEKLKTVKENWKNLSD	RSAYNVYVAERFQEAKGDSPQEKLKTVKEN	EKLKTVKENWKNLSDSEKELYIQHAKEDET	A	S	21	2443.27	133	153	yes	yes	4;5	3.8619e-05	112.54	By MS/MS	By MS/MS	By matching	By matching	4	3	1	1	38591000	22734000	14371000	680170	805930	18552500	743050	450	9	25233000	15468000	938690	2070000
RFKEQLTPSQIM	DAYRAEWQVYKEEISRFKEQLTPSQIMSLE	EISRFKEQLTPSQIMSLEKEIMDKHLKRKA	S	S	12	1476.78	75	86	yes	yes	2	0.0031687	114.5	By MS/MS	By MS/MS	By MS/MS	By matching	2	2	1	2	5597400	2161000	2378800	575630	481880	2269900	528755	777	6	2393800	2638600	721510	1249200
EKEIMDKHLK	SRFKEQLTPSQIMSLEKEIMDKHLKRKAMT	QIMSLEKEIMDKHLKRKAMTKKKELTLLGK	L	R	10	1269.68	89	98	yes	yes	3	0.0094332	109.42	By MS/MS	By MS/MS	By matching	By matching	2	2	1	1	3310600	1159500	1127900	698380	324750	1143700	511565	189	2	1265100	1253400	875370	849320
MKSWEEQMIEV	YIQHAKEDETRYHNEMKSWEEQMIEVGRKD	YHNEMKSWEEQMIEVGRKDLLRRTIKKQRK	E	G	11	1408.64	174	184	yes	yes	2	7.8839e-07	182.46	By MS/MS	By MS/MS	By matching		2	2	2		22665000	11530000	10551000	584470	0	11040500	292235	645	8	12782000	11644000	767320	0
WQVYKEEISRF	PDSKKKIYQDAYRAEWQVYKEEISRFKEQL	YRAEWQVYKEEISRFKEQLTPSQIMSLEKE	E	K	11	1483.75	66	76	yes	yes	2;3	4.5777e-09	152.07	By MS/MS	By MS/MS	By matching		4	4	1		72919000	38180000	34394000	344960	0	36287000	172480	1057	12	42712000	37969000	432380	0
VKENWKNLSD	FQEAKGDSPQEKLKTVKENWKNLSDSEKEL	EKLKTVKENWKNLSDSEKELYIQHAKEDET	T	S	10	1231.62	144	153	yes	yes	2;3	1.4253e-07	197.21	By MS/MS	By MS/MS		By matching	3	4		1	26093000	10759000	15041000	0	293520	12900000	146760	1025	5	11958000	16712000	0	767640
TPSQIMSLEKEIMD	WQVYKEEISRFKEQLTPSQIMSLEKEIMDK	LTPSQIMSLEKEIMDKHLKRKAMTKKKELT	L	K	14	1620.77	81	94	yes	yes	2	7.1563e-13	186.13	By MS/MS	By MS/MS	By matching	By matching	2	2	2	1	6505800	3229000	3011600	205710	59592	3120300	132651	973	10	3594000	3298300	268690	153060
KEQLTPSQIMSLE	YRAEWQVYKEEISRFKEQLTPSQIMSLEKE	RFKEQLTPSQIMSLEKEIMDKHLKRKAMTK	F	K	13	1502.77	77	89	yes	yes	2	0.00023907	125.22	By MS/MS	By MS/MS	By matching		2	2	1		2821000	1314500	1293900	212540	0	1304200	106270	432	6	1500000	1435200	293320	0
KSWEEQMIEVGRKDLLRR	IQHAKEDETRYHNEMKSWEEQMIEVGRKDL	EEQMIEVGRKDLLRRTIKKQRKYGAEECAA	M	T	18	2272.21	175	192	yes	yes	5	8.1419e-12	147.64	By MS/MS	By MS/MS		By matching	2	2		1	5395100	2586700	2685400	0	123040	2636050	61520	496	5	2832900	2946000	0	316020
KLKTVKENWKNL	VAERFQEAKGDSPQEKLKTVKENWKNLSDS	PQEKLKTVKENWKNLSDSEKELYIQHAKED	E	S	12	1499.88	140	151	yes	yes	2;3;4	7.3005e-16	222.79	By MS/MS	By MS/MS			6	6			166660000	81189000	85475000	0	0	83332000	0	468	13	91207000	93790000	0	0
AERFQEAKGDSPQE	LGKPKRPRSAYNVYVAERFQEAKGDSPQEK	VAERFQEAKGDSPQEKLKTVKENWKNLSDS	V	K	14	1590.73	126	139	yes	yes	2;3	1.5993e-12	176.89	By MS/MS	By MS/MS			4	4			57839000	30830000	27010000	0	0	28920000	0	26	10	34612000	29655000	0	0
KLKTVKENWKNLSDSEKELYIQHA	VAERFQEAKGDSPQEKLKTVKENWKNLSDS	KNLSDSEKELYIQHAKEDETRYHNEMKSWE	E	K	24	2900.54	140	163	yes	yes	4;5;6	3.0457e-18	156.29	By MS/MS	By MS/MS			6	5			48512000	26573000	21939000	0	0	24256000	0	469	20	29205000	23575000	0	0
IYQDAYRA	RIAQRWRELPDSKKKIYQDAYRAEWQVYKE	LPDSKKKIYQDAYRAEWQVYKEEISRFKEQ	K	E	8	998.482	57	64	yes	yes	2	0.035786	114.6	By MS/MS	By MS/MS			2	1			11620000	8310900	3308700	0	0	5809800	0	401	1	9376300	3410700	0	0
ERFQEAKGDSPQE	GKPKRPRSAYNVYVAERFQEAKGDSPQEKL	VAERFQEAKGDSPQEKLKTVKENWKNLSDS	A	K	13	1519.69	127	139	yes	yes	2;3	0.002901	106.17	By MS/MS	By MS/MS			4	4			11551000	6218500	5332600	0	0	5775550	0	212	7	6840500	5937900	0	0
MTKKKELTLLGKPKRPR	SLEKEIMDKHLKRKAMTKKKELTLLGKPKR	KKKELTLLGKPKRPRSAYNVYVAERFQEAK	A	S	17	2023.25	102	118	yes	yes	5	6.9458e-08	131.56	By MS/MS	By MS/MS			1	2			5472000	1553800	3918200	0	0	2736000	0	666	4	1924000	4365200	0	0
FSKEQLPIFK	VLASCPKKPVSSYLRFSKEQLPIFKAQNPD	SSYLRFSKEQLPIFKAQNPDAKTTELIRRI	R	A	10	1235.69	19	28	yes	yes	3	0.013851	103.91	By MS/MS	By matching			2	1			2189100	1868800	320280	0	0	1094540	0	251	1	2064600	379510	0	0

## Sheet: pept. MSMS in LonpCMF score˃100
Sequence	N-term cleavage window	C-term cleavage window	N-term cleavage window used for iceLogo	C-term cleavage window used for iceLogo	Amino acid before	Amino acid after	Length	Mass	Start position	End position	Unique (Groups)	Unique (Proteins)	Charges	PEP	Score	Identification type TFAM_LonpCMF_1	Identification type TFAM_LonpCMF_2	Identification type TFAM_LonWT_1	Identification type TFAM_LonWT_2	number of evidence entries for experiment TFAM_LonpCMF_1	number of evidence entries for experiment TFAM_LonpCMF_2	number of evidence entries for experiment TFAM_LonWT_1	number of evidence entries for experiment TFAM_LonWT_2	Intensity	Intensity TFAM_LonpCMF_1	Intensity TFAM_LonpCMF_2	Intensity TFAM_LonWT_1	Intensity TFAM_LonWT_2	mean intensity TFAM_LonpCMF	mean intensity TFAM_LonWT	id	MS/MS Count	LFQ intensity TFAM_LonpCMF_1	LFQ intensity TFAM_LonpCMF_2	LFQ intensity TFAM_LonWT_1	LFQ intensity TFAM_LonWT_2
SDSEKELYIQHA	PQEKLKTVKENWKNLSDSEKELYIQHAKED	KNLSDSEKELYIQHAKEDETRYHNEMKSWE	PQEKLKTVKENWKNLSDSEKELYIQHAKED	KNLSDSEKELYIQHAKEDETRYHNEMKSWE	L	K	12	1418.67	152	163	yes	yes	2;3	4.4022e-40	288.17	By MS/MS	By MS/MS	By MS/MS	By MS/MS	4	4	4	4	27201000000	5286100000	5209500000	10618000000	6088000000	5247800000	8353000000	844	64	5937900000	5745600000	13976000000	15787000000
QNPDAKTTELIRRIA	SYLRFSKEQLPIFKAQNPDAKTTELIRRIA	QNPDAKTTELIRRIAQRWRELPDSKKKIYQ	SYLRFSKEQLPIFKAQNPDAKTTELIRRIA	QNPDAKTTELIRRIAQRWRELPDSKKKIYQ	A	Q	15	1724.95	30	44	yes	yes	3;4	1.0188e-09	151.99	By MS/MS	By MS/MS	By MS/MS	By MS/MS	6	6	5	6	19828000000	3724500000	3833300000	8643600000	3626400000	3778900000	6135000000	746	72	4145000000	4233600000	11344000000	9400400000
RFSKEQLPIFKA	SVLASCPKKPVSSYLRFSKEQLPIFKAQNP	SYLRFSKEQLPIFKAQNPDAKTTELIRRIA	SVLASCPKKPVSSYLRFSKEQLPIFKAQNP	SYLRFSKEQLPIFKAQNPDAKTTELIRRIA	L	Q	12	1462.83	18	29	yes	yes	2;3;4	1.4604e-06	163.99	By MS/MS	By MS/MS	By MS/MS	By MS/MS	6	6	6	6	15252000000	3390400000	3162600000	5821900000	2876800000	3276500000	4349350000	783	124	3764400000	3504900000	7627000000	7458300000
KEDETRYHNEM	KNLSDSEKELYIQHAKEDETRYHNEMKSWE	IQHAKEDETRYHNEMKSWEEQMIEVGRKDL	KNLSDSEKELYIQHAKEDETRYHNEMKSWE	IQHAKEDETRYHNEMKSWEEQMIEVGRKDL	A	K	11	1450.61	164	174	yes	yes	2;3	7.9187e-07	182.41	By MS/MS	By MS/MS	By MS/MS	By MS/MS	10	12	14	15	16564000000	2365300000	3814900000	5969500000	4414200000	3090100000	5191850000	408	115	2681000000	4221900000	7840200000	11443000000
KGDSPQEKLKTVKENWKNL	RSAYNVYVAERFQEAKGDSPQEKLKTVKEN	PQEKLKTVKENWKNLSDSEKELYIQHAKED	RSAYNVYVAERFQEAKGDSPQEKLKTVKEN	PQEKLKTVKENWKNLSDSEKELYIQHAKED	A	S	19	2241.21	133	151	yes	yes	2;3;4;5;6	4.04e-29	206.95	By MS/MS	By MS/MS	By MS/MS	By MS/MS	11	10	10	10	11252000000	2902200000	2434000000	3880100000	2035800000	2668100000	2957950000	448	193	3218300000	2688200000	5074600000	5273300000
KSWEEQMIEV	IQHAKEDETRYHNEMKSWEEQMIEVGRKDL	YHNEMKSWEEQMIEVGRKDLLRRTIKKQRK	IQHAKEDETRYHNEMKSWEEQMIEVGRKDL	YHNEMKSWEEQMIEVGRKDLLRRTIKKQRK	M	G	10	1277.6	175	184	yes	yes	2	5.2826e-19	179.37	By MS/MS	By MS/MS	By MS/MS	By MS/MS	12	12	20	12	8001000000	2600700000	2727100000	209130000	2464000000	2663900000	1336565000	492	118	2890200000	3009500000	275620000	6382400000
QRWRELPDSKKKIYQDAYRA	QNPDAKTTELIRRIAQRWRELPDSKKKIYQ	LPDSKKKIYQDAYRAEWQVYKEEISRFKEQ	QNPDAKTTELIRRIAQRWRELPDSKKKIYQ	LPDSKKKIYQDAYRAEWQVYKEEISRFKEQ	A	E	20	2550.35	45	64	yes	yes	3;4;5;6	1.4646e-11	144.66	By MS/MS	By MS/MS	By MS/MS	By MS/MS	16	19	17	16	14551000000	2299600000	2903700000	6751800000	2595600000	2601650000	4673700000	756	370	2584900000	3219700000	8893100000	6730600000
KAQNPDAKTTELIRRIA	VSSYLRFSKEQLPIFKAQNPDAKTTELIRR	QNPDAKTTELIRRIAQRWRELPDSKKKIYQ	VSSYLRFSKEQLPIFKAQNPDAKTTELIRR	QNPDAKTTELIRRIAQRWRELPDSKKKIYQ	F	Q	17	1924.09	28	44	yes	yes	3;4;5	1.3627e-23	195.15	By MS/MS	By MS/MS	By MS/MS	By MS/MS	8	8	6	8	9350700000	2281900000	2146600000	3321500000	1600700000	2214250000	2461100000	405	83	2556500000	2371300000	4373400000	4148900000
VKENWKNLSDSEKELYIQHA	FQEAKGDSPQEKLKTVKENWKNLSDSEKEL	KNLSDSEKELYIQHAKEDETRYHNEMKSWE	FQEAKGDSPQEKLKTVKENWKNLSDSEKEL	KNLSDSEKELYIQHAKEDETRYHNEMKSWE	T	K	20	2430.22	144	163	yes	yes	2;3;4;5	3.8671e-72	276.48	By MS/MS	By MS/MS	By MS/MS	By MS/MS	8	8	8	8	9480500000	2027100000	2348400000	3349600000	1755400000	2187750000	2552500000	1031	106	2236100000	2601500000	4412900000	4549100000
LEKEIMDKHLKRKA	ISRFKEQLTPSQIMSLEKEIMDKHLKRKAM	SLEKEIMDKHLKRKAMTKKKELTLLGKPKR	ISRFKEQLTPSQIMSLEKEIMDKHLKRKAM	SLEKEIMDKHLKRKAMTKKKELTLLGKPKR	S	M	14	1737.99	88	101	yes	yes	2;3;4;5	1.7049e-16	198.16	By MS/MS	By MS/MS	By MS/MS	By MS/MS	17	19	19	20	11714000000	2193300000	2083900000	4514100000	2922200000	2138600000	3718150000	546	175	2475500000	2294600000	5941300000	7573400000
AERFQEAKGDSPQEKLKT	LGKPKRPRSAYNVYVAERFQEAKGDSPQEK	FQEAKGDSPQEKLKTVKENWKNLSDSEKEL	LGKPKRPRSAYNVYVAERFQEAKGDSPQEK	FQEAKGDSPQEKLKTVKENWKNLSDSEKEL	V	V	18	2061.05	126	143	yes	yes	2;3;4;5	6.9239e-18	171.68	By MS/MS	By MS/MS	By MS/MS	By MS/MS	8	8	7	8	8520300000	2053900000	2107600000	2581200000	1777700000	2080750000	2179450000	29	64	2294600000	2323900000	3408100000	4610100000
SKEQLPIFKA	LASCPKKPVSSYLRFSKEQLPIFKAQNPDA	SYLRFSKEQLPIFKAQNPDAKTTELIRRIA	LASCPKKPVSSYLRFSKEQLPIFKAQNPDA	SYLRFSKEQLPIFKAQNPDAKTTELIRRIA	F	Q	10	1159.66	20	29	yes	yes	2;3	1.1197e-17	244.61	By MS/MS	By MS/MS	By MS/MS	By MS/MS	4	4	4	4	10170000000	2111700000	2021500000	3954200000	2082500000	2066600000	3018350000	879	52	2346600000	2235900000	5195300000	5400500000
MTKKKELTLLG	SLEKEIMDKHLKRKAMTKKKELTLLGKPKR	KRKAMTKKKELTLLGKPKRPRSAYNVYVAE	SLEKEIMDKHLKRKAMTKKKELTLLGKPKR	KRKAMTKKKELTLLGKPKRPRSAYNVYVAE	A	K	11	1260.75	102	112	yes	yes	2;3	1.122e-08	193.52	By MS/MS	By MS/MS	By MS/MS	By MS/MS	6	6	6	6	8637400000	1860300000	1872100000	2887300000	2017700000	1866200000	2452500000	665	68	2063600000	2065900000	3793700000	5227400000
LEKEIMDKHL	ISRFKEQLTPSQIMSLEKEIMDKHLKRKAM	SQIMSLEKEIMDKHLKRKAMTKKKELTLLG	ISRFKEQLTPSQIMSLEKEIMDKHLKRKAM	SQIMSLEKEIMDKHLKRKAMTKKKELTLLG	S	K	10	1254.66	88	97	yes	yes	2;3;4	1.0547e-07	201.33	By MS/MS	By MS/MS	By MS/MS	By MS/MS	17	17	18	18	9982000000	1890400000	1763000000	4267000000	2061700000	1826700000	3164350000	542	98	2127100000	1955400000	5595700000	5346300000
EWQVYKEEISRF	LPDSKKKIYQDAYRAEWQVYKEEISRFKEQ	YRAEWQVYKEEISRFKEQLTPSQIMSLEKE	LPDSKKKIYQDAYRAEWQVYKEEISRFKEQ	YRAEWQVYKEEISRFKEQLTPSQIMSLEKE	A	K	12	1612.79	65	76	yes	yes	2;3	1.0438e-50	293.62	By MS/MS	By MS/MS	By MS/MS	By MS/MS	4	4	4	4	7905600000	1625400000	1668700000	2944000000	1667500000	1647050000	2305750000	231	64	1813000000	1854800000	3872600000	4317400000
MTKKKELTL	SLEKEIMDKHLKRKAMTKKKELTLLGKPKR	HLKRKAMTKKKELTLLGKPKRPRSAYNVYV	SLEKEIMDKHLKRKAMTKKKELTLLGKPKR	HLKRKAMTKKKELTLLGKPKRPRSAYNVYV	A	L	9	1090.64	102	110	yes	yes	2;3	0.010068	157.96	By MS/MS	By MS/MS	By MS/MS	By MS/MS	10	10	9	8	5334900000	1288800000	1232000000	1622000000	1192000000	1260400000	1407000000	663	24	1438900000	1359300000	2131800000	3089900000
MTKKKELTLL	SLEKEIMDKHLKRKAMTKKKELTLLGKPKR	LKRKAMTKKKELTLLGKPKRPRSAYNVYVA	SLEKEIMDKHLKRKAMTKKKELTLLGKPKR	LKRKAMTKKKELTLLGKPKRPRSAYNVYVA	A	G	10	1203.73	102	111	yes	yes	2;3	3.1155e-08	209.6	By MS/MS	By MS/MS	By MS/MS	By MS/MS	6	7	6	7	6506500000	1256600000	1238200000	2563500000	1448200000	1247400000	2005850000	664	54	1402200000	1371600000	3377800000	3755000000
YKEEISRFKEQL	KKKIYQDAYRAEWQVYKEEISRFKEQLTPS	WQVYKEEISRFKEQLTPSQIMSLEKEIMDK	KKKIYQDAYRAEWQVYKEEISRFKEQLTPS	WQVYKEEISRFKEQLTPSQIMSLEKEIMDK	V	T	12	1568.82	69	80	yes	yes	2;3;4	8.0176e-22	240.12	By MS/MS	By MS/MS	By MS/MS	By MS/MS	8	7	8	8	5406500000	1230600000	1156200000	2145400000	874250000	1193400000	1509825000	1070	53	1350900000	1280400000	2814100000	2265700000
EWQVYKEEISRFKEQL	LPDSKKKIYQDAYRAEWQVYKEEISRFKEQ	WQVYKEEISRFKEQLTPSQIMSLEKEIMDK	LPDSKKKIYQDAYRAEWQVYKEEISRFKEQ	WQVYKEEISRFKEQLTPSQIMSLEKEIMDK	A	T	16	2111.07	65	80	yes	yes	2;3;4	4.3699e-34	236.43	By MS/MS	By MS/MS	By MS/MS	By MS/MS	8	7	5	6	4576400000	1116500000	1233700000	1568100000	658040000	1175100000	1113070000	233	93	1234000000	1368400000	2071700000	1699000000
KEDETRYHNEMKSWEEQMIEV	KNLSDSEKELYIQHAKEDETRYHNEMKSWE	YHNEMKSWEEQMIEVGRKDLLRRTIKKQRK	KNLSDSEKELYIQHAKEDETRYHNEMKSWE	YHNEMKSWEEQMIEVGRKDLLRRTIKKQRK	A	G	21	2710.2	164	184	yes	yes	3;4;5	4.9654e-18	169.39	By MS/MS	By MS/MS	By MS/MS	By MS/MS	12	12	9	11	4462300000	981290000	1164900000	1553300000	762890000	1073095000	1158095000	411	124	1102100000	1288400000	2037500000	1977300000
EWQVYKEEISRFKEQLTPSQIMS	LPDSKKKIYQDAYRAEWQVYKEEISRFKEQ	ISRFKEQLTPSQIMSLEKEIMDKHLKRKAM	LPDSKKKIYQDAYRAEWQVYKEEISRFKEQ	ISRFKEQLTPSQIMSLEKEIMDKHLKRKAM	A	L	23	2855.42	65	87	yes	yes	2;3;4	1.0901e-35	196.89	By MS/MS	By MS/MS	By MS/MS	By MS/MS	10	11	10	10	3733700000	931510000	1017100000	1023400000	761690000	974305000	892545000	238	75	1027900000	1122400000	1318500000	1975500000
LEKEIMDKHLKRKAMT	ISRFKEQLTPSQIMSLEKEIMDKHLKRKAM	EKEIMDKHLKRKAMTKKKELTLLGKPKRPR	ISRFKEQLTPSQIMSLEKEIMDKHLKRKAM	EKEIMDKHLKRKAMTKKKELTLLGKPKRPR	S	K	16	1970.08	88	103	yes	yes	2;3;4;5	3.2234e-22	195.27	By MS/MS	By MS/MS	By MS/MS	By MS/MS	20	23	21	24	5131200000	893630000	1042600000	2039400000	1155600000	968115000	1597500000	548	190	1001400000	1164300000	2685700000	2994900000
KEQLTPSQIMS	YRAEWQVYKEEISRFKEQLTPSQIMSLEKE	ISRFKEQLTPSQIMSLEKEIMDKHLKRKAM	YRAEWQVYKEEISRFKEQLTPSQIMSLEKE	ISRFKEQLTPSQIMSLEKEIMDKHLKRKAM	F	L	11	1260.64	77	87	yes	yes	2	1.1547e-09	208.6	By MS/MS	By MS/MS	By MS/MS	By MS/MS	8	9	8	8	5286300000	967150000	899470000	2192800000	1226900000	933310000	1709850000	430	32	1078400000	989740000	2877200000	3178400000
LEKEIMDKHLKRKAM	ISRFKEQLTPSQIMSLEKEIMDKHLKRKAM	LEKEIMDKHLKRKAMTKKKELTLLGKPKRP	ISRFKEQLTPSQIMSLEKEIMDKHLKRKAM	LEKEIMDKHLKRKAMTKKKELTLLGKPKRP	S	T	15	1869.03	88	102	yes	yes	2;3;4;5	1.5102e-27	219.29	By MS/MS	By MS/MS	By MS/MS	By MS/MS	18	20	17	18	4492900000	900060000	879820000	1817800000	895200000	889940000	1356500000	547	145	1007800000	980150000	2383500000	2319300000
VKENWKNL	FQEAKGDSPQEKLKTVKENWKNLSDSEKEL	PQEKLKTVKENWKNLSDSEKELYIQHAKED	FQEAKGDSPQEKLKTVKENWKNLSDSEKEL	PQEKLKTVKENWKNLSDSEKELYIQHAKED	T	S	8	1029.56	144	151	yes	yes	2;3	0.00018248	193.16	By MS/MS	By MS/MS	By MS/MS	By MS/MS	4	4	4	4	3673300000	886340000	775860000	1166200000	844910000	831100000	1005555000	1023	22	994390000	859320000	1535500000	2188300000
QRWRELPDSKKKIYQ	QNPDAKTTELIRRIAQRWRELPDSKKKIYQ	QRWRELPDSKKKIYQDAYRAEWQVYKEEIS	QNPDAKTTELIRRIAQRWRELPDSKKKIYQ	QRWRELPDSKKKIYQDAYRAEWQVYKEEIS	A	D	15	1974.08	45	59	yes	yes	2;3;4;5;6	5.2732e-17	189.1	By MS/MS	By MS/MS	By MS/MS	By MS/MS	10	10	10	10	5788300000	748110000	841240000	2990400000	1208500000	794675000	2099450000	751	96	840180000	931370000	3919500000	3130100000
EKEIMDKHLKRKA	SRFKEQLTPSQIMSLEKEIMDKHLKRKAMT	SLEKEIMDKHLKRKAMTKKKELTLLGKPKR	SRFKEQLTPSQIMSLEKEIMDKHLKRKAMT	SLEKEIMDKHLKRKAMTKKKELTLLGKPKR	L	M	13	1624.91	89	101	yes	yes	2;3;4;5	3.7194e-35	262	By MS/MS	By MS/MS	By MS/MS	By MS/MS	13	17	18	18	3583500000	683560000	749250000	1263200000	887430000	716405000	1075315000	190	77	765980000	830850000	1655200000	2299500000
SDSEKELYIQHAKEDETRYHNEM	PQEKLKTVKENWKNLSDSEKELYIQHAKED	IQHAKEDETRYHNEMKSWEEQMIEVGRKDL	PQEKLKTVKENWKNLSDSEKELYIQHAKED	IQHAKEDETRYHNEMKSWEEQMIEVGRKDL	L	K	23	2851.27	152	174	yes	yes	2;3;4;5;6	1.4578e-47	228.15	By MS/MS	By MS/MS	By MS/MS	By MS/MS	14	12	13	14	3617700000	680700000	657000000	1453300000	826750000	668850000	1140025000	847	83	758410000	727050000	1911000000	2141400000
KTVKENWKNLSDSEKELYIQHA	ERFQEAKGDSPQEKLKTVKENWKNLSDSEK	KNLSDSEKELYIQHAKEDETRYHNEMKSWE	ERFQEAKGDSPQEKLKTVKENWKNLSDSEK	KNLSDSEKELYIQHAKEDETRYHNEMKSWE	L	K	22	2659.36	142	163	yes	yes	2;3;4;5	1.9264e-62	254.73	By MS/MS	By MS/MS	By MS/MS	By MS/MS	8	8	8	8	2656700000	658230000	663800000	863790000	470870000	661015000	667330000	507	102	733370000	735210000	1127200000	1220500000	˃
KKKELTLLG	EKEIMDKHLKRKAMTKKKELTLLGKPKRPR	KRKAMTKKKELTLLGKPKRPRSAYNVYVAE	EKEIMDKHLKRKAMTKKKELTLLGKPKRPR	KRKAMTKKKELTLLGKPKRPRSAYNVYVAE	T	K	9	1028.66	104	112	yes	yes	2;3	0.0069601	163.99	By MS/MS	By MS/MS	By MS/MS	By MS/MS	4	4	4	4	3162200000	667330000	634310000	1129100000	731450000	650820000	930275000	461	17	750480000	701800000	1480100000	1895200000
KTVKENWKNL	ERFQEAKGDSPQEKLKTVKENWKNLSDSEK	PQEKLKTVKENWKNLSDSEKELYIQHAKED	ERFQEAKGDSPQEKLKTVKENWKNLSDSEK	PQEKLKTVKENWKNLSDSEKELYIQHAKED	L	S	10	1258.7	142	151	yes	yes	2;3	5.9583e-35	286.53	By MS/MS	By MS/MS	By MS/MS	By MS/MS	4	4	4	4	2888700000	670790000	591750000	973870000	652310000	631270000	813090000	501	26	753150000	653930000	1280300000	1690800000
EKEIMDKHLKRKAMT	SRFKEQLTPSQIMSLEKEIMDKHLKRKAMT	EKEIMDKHLKRKAMTKKKELTLLGKPKRPR	SRFKEQLTPSQIMSLEKEIMDKHLKRKAMT	EKEIMDKHLKRKAMTKKKELTLLGKPKRPR	L	K	15	1857	89	103	yes	yes	2;3;4;5	1.085e-12	166.04	By MS/MS	By MS/MS	By MS/MS	By MS/MS	18	17	18	18	2584200000	518520000	652130000	834590000	578930000	585325000	706760000	192	71	583780000	718310000	1096800000	1500300000
ERFQEAKGDSPQEKLKT	GKPKRPRSAYNVYVAERFQEAKGDSPQEKL	FQEAKGDSPQEKLKTVKENWKNLSDSEKEL	GKPKRPRSAYNVYVAERFQEAKGDSPQEKL	FQEAKGDSPQEKLKTVKENWKNLSDSEKEL	A	V	17	1990.01	127	143	yes	yes	2;3;4;5	1.2632e-18	188.41	By MS/MS	By MS/MS	By MS/MS	By MS/MS	8	8	8	8	2636700000	516810000	614100000	912510000	593260000	565455000	752885000	214	51	583010000	680790000	1202800000	1538600000
YKEEISRF	KKKIYQDAYRAEWQVYKEEISRFKEQLTPS	YRAEWQVYKEEISRFKEQLTPSQIMSLEKE	KKKIYQDAYRAEWQVYKEEISRFKEQLTPS	YRAEWQVYKEEISRFKEQLTPSQIMSLEKE	V	K	8	1070.54	69	76	yes	yes	2;3	0.022038	162.97	By MS/MS	By MS/MS	By MS/MS	By MS/MS	6	6	6	6	2863000000	540850000	543970000	1120300000	657930000	542410000	889115000	1069	24	598680000	601090000	1473100000	1704900000
RFSKEQLPIF	SVLASCPKKPVSSYLRFSKEQLPIFKAQNP	VSSYLRFSKEQLPIFKAQNPDAKTTELIRR	SVLASCPKKPVSSYLRFSKEQLPIFKAQNP	VSSYLRFSKEQLPIFKAQNPDAKTTELIRR	L	K	10	1263.7	18	27	yes	yes	2;3	0.0016704	137.14	By MS/MS	By MS/MS	By MS/MS	By MS/MS	4	4	4	4	2343000000	521150000	526120000	847290000	448400000	523635000	647845000	781	20	581350000	578570000	1114800000	1161300000
TKKKELTLLG	LEKEIMDKHLKRKAMTKKKELTLLGKPKRP	KRKAMTKKKELTLLGKPKRPRSAYNVYVAE	LEKEIMDKHLKRKAMTKKKELTLLGKPKRP	KRKAMTKKKELTLLGKPKRPRSAYNVYVAE	M	K	10	1129.71	103	112	yes	yes	2;3	0.00065539	152.97	By MS/MS	By MS/MS	By MS/MS	By MS/MS	4	4	4	4	2339200000	546970000	471340000	813930000	506930000	509155000	660430000	958	11	616130000	524540000	1065400000	1314300000
YKEEISRFKEQLTPSQIMS	KKKIYQDAYRAEWQVYKEEISRFKEQLTPS	ISRFKEQLTPSQIMSLEKEIMDKHLKRKAM	KKKIYQDAYRAEWQVYKEEISRFKEQLTPS	ISRFKEQLTPSQIMSLEKEIMDKHLKRKAM	V	L	19	2313.17	69	87	yes	yes	2;3;4	3.7859e-17	156.22	By MS/MS	By MS/MS	By MS/MS	By MS/MS	11	10	12	12	2878700000	503580000	514260000	1177800000	683050000	508920000	930425000	1074	72	565210000	570030000	1541900000	1770300000
HAKEDETRYHNEM	NWKNLSDSEKELYIQHAKEDETRYHNEMKS	IQHAKEDETRYHNEMKSWEEQMIEVGRKDL	NWKNLSDSEKELYIQHAKEDETRYHNEMKS	IQHAKEDETRYHNEMKSWEEQMIEVGRKDL	Q	K	13	1658.71	162	174	yes	yes	2;3;4	9.9701e-13	189.33	By MS/MS	By MS/MS	By MS/MS	By MS/MS	13	14	13	14	2160100000	451660000	444570000	784330000	479550000	448115000	631940000	340	59	510660000	489290000	1030200000	1243600000
AERFQEAKGDSPQEKL	LGKPKRPRSAYNVYVAERFQEAKGDSPQEK	ERFQEAKGDSPQEKLKTVKENWKNLSDSEK	LGKPKRPRSAYNVYVAERFQEAKGDSPQEK	ERFQEAKGDSPQEKLKTVKENWKNLSDSEK	V	K	16	1831.91	126	141	yes	yes	2;3;4	6.486e-43	268.21	By MS/MS	By MS/MS	By MS/MS	By MS/MS	6	6	6	6	2085600000	410490000	456140000	773140000	445830000	433315000	609485000	27	40	460380000	503950000	1013400000	1156000000
KENWKNLSDSEKELYIQHA	QEAKGDSPQEKLKTVKENWKNLSDSEKELY	KNLSDSEKELYIQHAKEDETRYHNEMKSWE	QEAKGDSPQEKLKTVKENWKNLSDSEKELY	KNLSDSEKELYIQHAKEDETRYHNEMKSWE	V	K	19	2331.15	145	163	yes	yes	2;3;4;5	1.3252e-61	280.65	By MS/MS	By MS/MS	By MS/MS	By MS/MS	8	8	8	8	1685400000	393860000	394560000	596800000	300160000	394210000	448480000	423	81	443480000	435420000	788750000	778310000
SKEQLPIF	LASCPKKPVSSYLRFSKEQLPIFKAQNPDA	VSSYLRFSKEQLPIFKAQNPDAKTTELIRR	LASCPKKPVSSYLRFSKEQLPIFKAQNPDA	VSSYLRFSKEQLPIFKAQNPDAKTTELIRR	F	K	8	960.528	20	27	yes	yes	2	0.023601	161.9	By MS/MS	By MS/MS	By MS/MS	By MS/MS	2	2	2	2	1931500000	404380000	376280000	726270000	424560000	390330000	575415000	877	14	450080000	415690000	952950000	1099700000
KEQLTPSQIMSL	YRAEWQVYKEEISRFKEQLTPSQIMSLEKE	SRFKEQLTPSQIMSLEKEIMDKHLKRKAMT	YRAEWQVYKEEISRFKEQLTPSQIMSLEKE	SRFKEQLTPSQIMSLEKEIMDKHLKRKAMT	F	E	12	1373.72	77	88	yes	yes	2	2.8341e-39	273.44	By MS/MS	By MS/MS	By MS/MS	By MS/MS	8	6	9	7	1961400000	406440000	358260000	945920000	250790000	382350000	598355000	431	56	451450000	399010000	1239300000	655490000
QRWRELPDSKKKIYQDA	QNPDAKTTELIRRIAQRWRELPDSKKKIYQ	WRELPDSKKKIYQDAYRAEWQVYKEEISRF	QNPDAKTTELIRRIAQRWRELPDSKKKIYQ	WRELPDSKKKIYQDAYRAEWQVYKEEISRF	A	Y	17	2160.14	45	61	yes	yes	3;4;5	1.5713e-07	126.88	By MS/MS	By MS/MS	By MS/MS	By MS/MS	6	6	7	6	2220500000	305480000	404710000	1074900000	435450000	355095000	755175000	753	39	343130000	447370000	1415100000	1128500000
KEQLPIFKA	ASCPKKPVSSYLRFSKEQLPIFKAQNPDAK	SYLRFSKEQLPIFKAQNPDAKTTELIRRIA	ASCPKKPVSSYLRFSKEQLPIFKAQNPDAK	SYLRFSKEQLPIFKAQNPDAKTTELIRRIA	S	Q	9	1072.63	21	29	yes	yes	2;3	2.2177e-09	214.29	By MS/MS	By MS/MS	By MS/MS	By MS/MS	4	4	4	3	1769500000	366920000	317290000	716940000	368310000	342105000	542625000	424	24	408330000	351680000	940300000	952890000
SKEQLPIFKAQNPDAKTTELIRRIA	LASCPKKPVSSYLRFSKEQLPIFKAQNPDA	QNPDAKTTELIRRIAQRWRELPDSKKKIYQ	LASCPKKPVSSYLRFSKEQLPIFKAQNPDA	QNPDAKTTELIRRIAQRWRELPDSKKKIYQ	F	Q	25	2866.6	20	44	yes	yes	3;4;5;6	1.3007e-18	161.16	By MS/MS	By MS/MS	By MS/MS	By MS/MS	8	7	8	8	1221900000	347150000	304190000	365540000	205000000	325670000	285270000	884	37	383770000	325980000	476730000	530920000
ERFQEAKGDSPQEKLKTVKENWKNL	GKPKRPRSAYNVYVAERFQEAKGDSPQEKL	PQEKLKTVKENWKNLSDSEKELYIQHAKED	GKPKRPRSAYNVYVAERFQEAKGDSPQEKL	PQEKLKTVKENWKNLSDSEKELYIQHAKED	A	S	25	3001.56	127	151	yes	yes	4;5;6	1.7996e-08	132.1	By MS/MS	By MS/MS	By MS/MS	By MS/MS	6	6	6	6	1862900000	298370000	313860000	792650000	458010000	306115000	625330000	217	79	335010000	346050000	1037100000	1188100000
TPSQIMSLEKEIMDKHLKRKA	WQVYKEEISRFKEQLTPSQIMSLEKEIMDK	SLEKEIMDKHLKRKAMTKKKELTLLGKPKR	WQVYKEEISRFKEQLTPSQIMSLEKEIMDK	SLEKEIMDKHLKRKAMTKKKELTLLGKPKR	L	M	21	2482.34	81	101	yes	yes	3;4;5;6	7.3685e-35	199.16	By MS/MS	By MS/MS	By MS/MS	By MS/MS	14	14	14	14	1259700000	297830000	298660000	426580000	236590000	298245000	331585000	975	96	332190000	330580000	558730000	613250000
KGDSPQEKLKTV	RSAYNVYVAERFQEAKGDSPQEKLKTVKEN	QEAKGDSPQEKLKTVKENWKNLSDSEKELY	RSAYNVYVAERFQEAKGDSPQEKLKTVKEN	QEAKGDSPQEKLKTVKENWKNLSDSEKELY	A	K	12	1328.73	133	144	yes	yes	2;3;4	1.1706e-06	166.03	By MS/MS	By MS/MS	By MS/MS	By MS/MS	6	6	6	6	1330900000	296480000	281780000	461320000	291280000	289130000	376300000	444	37	329600000	310520000	605180000	755380000
TKKKELTLL	LEKEIMDKHLKRKAMTKKKELTLLGKPKRP	LKRKAMTKKKELTLLGKPKRPRSAYNVYVA	LEKEIMDKHLKRKAMTKKKELTLLGKPKRP	LKRKAMTKKKELTLLGKPKRPRSAYNVYVA	M	G	9	1072.69	103	111	yes	yes	2;3	0.011157	155.84	By MS/MS	By MS/MS	By MS/MS	By MS/MS	4	4	4	4	1254200000	304870000	260810000	443770000	244770000	282840000	344270000	957	13	342990000	288570000	583230000	634320000
KSWEEQMIEVGRKDL	IQHAKEDETRYHNEMKSWEEQMIEVGRKDL	KSWEEQMIEVGRKDLLRRTIKKQRKYGAEE	IQHAKEDETRYHNEMKSWEEQMIEVGRKDL	KSWEEQMIEVGRKDLLRRTIKKQRKYGAEE	M	L	15	1846.92	175	189	yes	yes	2;3;4	1.2402e-16	183	By MS/MS	By MS/MS	By MS/MS	By MS/MS	6	8	7	10	1695900000	259020000	279800000	746210000	410890000	269410000	578550000	494	88	284370000	308360000	980210000	1065500000
LSDSEKELYIQHA	SPQEKLKTVKENWKNLSDSEKELYIQHAKE	KNLSDSEKELYIQHAKEDETRYHNEMKSWE	SPQEKLKTVKENWKNLSDSEKELYIQHAKE	KNLSDSEKELYIQHAKEDETRYHNEMKSWE	N	K	13	1531.75	151	163	yes	yes	2;3	1.3317e-69	318.35	By MS/MS	By MS/MS	By MS/MS	By MS/MS	4	4	4	4	1186000000	280900000	244690000	407910000	252530000	262795000	330220000	610	22	312400000	270170000	535180000	654190000
EWQVYKEEISRFKEQLTPSQIMSL	LPDSKKKIYQDAYRAEWQVYKEEISRFKEQ	SRFKEQLTPSQIMSLEKEIMDKHLKRKAMT	LPDSKKKIYQDAYRAEWQVYKEEISRFKEQ	SRFKEQLTPSQIMSLEKEIMDKHLKRKAMT	A	E	24	2968.5	65	88	yes	yes	3;4	8.154e-36	195.56	By MS/MS	By MS/MS	By MS/MS	By MS/MS	8	8	5	5	631910000	224200000	296790000	74400000	36528000	260495000	55464000	239	35	250980000	328560000	93652000	95110000
QNPDAKTTEL	SYLRFSKEQLPIFKAQNPDAKTTELIRRIA	PIFKAQNPDAKTTELIRRIAQRWRELPDSK	SYLRFSKEQLPIFKAQNPDAKTTELIRRIA	PIFKAQNPDAKTTELIRRIAQRWRELPDSK	A	I	10	1115.55	30	39	yes	yes	2	9.5101e-05	172.28	By MS/MS	By MS/MS	By MS/MS	By MS/MS	2	2	2	2	1935200000	238730000	261430000	939790000	495240000	250080000	717515000	743	10	267380000	289460000	1234100000	1283800000
MTKKKELTLLGKPKRPRSA	SLEKEIMDKHLKRKAMTKKKELTLLGKPKR	KELTLLGKPKRPRSAYNVYVAERFQEAKGD	SLEKEIMDKHLKRKAMTKKKELTLLGKPKR	KELTLLGKPKRPRSAYNVYVAERFQEAKGD	A	Y	19	2181.31	102	120	yes	yes	3;4;5;6	2.6041e-11	136.2	By MS/MS	By MS/MS	By MS/MS	By MS/MS	8	10	12	11	1199100000	191350000	280780000	518470000	208490000	236065000	363480000	667	50	214560000	310420000	680200000	540840000
EKEIMDKHL	SRFKEQLTPSQIMSLEKEIMDKHLKRKAMT	SQIMSLEKEIMDKHLKRKAMTKKKELTLLG	SRFKEQLTPSQIMSLEKEIMDKHLKRKAMT	SQIMSLEKEIMDKHLKRKAMTKKKELTLLG	L	K	9	1141.58	89	97	yes	yes	2;3	9.4603e-15	233.46	By MS/MS	By MS/MS	By MS/MS	By MS/MS	5	6	6	6	1070300000	193870000	214840000	427340000	234210000	204355000	330775000	188	22	214310000	238440000	562680000	607720000
KAQNPDAKTTEL	VSSYLRFSKEQLPIFKAQNPDAKTTELIRR	PIFKAQNPDAKTTELIRRIAQRWRELPDSK	VSSYLRFSKEQLPIFKAQNPDAKTTELIRR	PIFKAQNPDAKTTELIRRIAQRWRELPDSK	F	I	12	1314.68	28	39	yes	yes	2;3	1.4169e-29	257.09	By MS/MS	By MS/MS	By MS/MS	By MS/MS	4	4	4	4	1032600000	197060000	209730000	285800000	340010000	203395000	312905000	403	19	222380000	228600000	376780000	880980000
KGDSPQEKLKT	RSAYNVYVAERFQEAKGDSPQEKLKTVKEN	FQEAKGDSPQEKLKTVKENWKNLSDSEKEL	RSAYNVYVAERFQEAKGDSPQEKLKTVKEN	FQEAKGDSPQEKLKTVKENWKNLSDSEKEL	A	V	11	1229.66	133	143	yes	yes	2;3;4	1.3324e-06	174.72	By MS/MS	By MS/MS	By MS/MS	By MS/MS	6	6	6	6	826420000	71302000	334930000	189330000	230860000	203116000	210095000	443	22	80861000	377140000	248900000	598110000
KEDETRYHNEMKS	KNLSDSEKELYIQHAKEDETRYHNEMKSWE	HAKEDETRYHNEMKSWEEQMIEVGRKDLLR	KNLSDSEKELYIQHAKEDETRYHNEMKSWE	HAKEDETRYHNEMKSWEEQMIEVGRKDLLR	A	W	13	1665.74	164	176	yes	yes	2;3;4	4.1248e-12	175.88	By MS/MS	By MS/MS	By MS/MS	By MS/MS	6	6	7	8	1110500000	78872000	324330000	340920000	366350000	201601000	353635000	409	28	90281000	365620000	450750000	949170000
RFSKEQLPIFKAQNPDAKTTEL	SVLASCPKKPVSSYLRFSKEQLPIFKAQNP	PIFKAQNPDAKTTELIRRIAQRWRELPDSK	SVLASCPKKPVSSYLRFSKEQLPIFKAQNP	PIFKAQNPDAKTTELIRRIAQRWRELPDSK	L	I	22	2560.36	18	39	yes	yes	3;4;5	5.5846e-26	187.86	By MS/MS	By MS/MS	By MS/MS	By MS/MS	6	6	6	6	759830000	211830000	190000000	226090000	131910000	200915000	179000000	788	51	233760000	210920000	296950000	341800000
YKEEISRFKEQLTPSQIMSL	KKKIYQDAYRAEWQVYKEEISRFKEQLTPS	SRFKEQLTPSQIMSLEKEIMDKHLKRKAMT	KKKIYQDAYRAEWQVYKEEISRFKEQLTPS	SRFKEQLTPSQIMSLEKEIMDKHLKRKAMT	V	E	20	2426.25	69	88	yes	yes	2;3;4	7.4004e-18	169.25	By MS/MS	By MS/MS	By MS/MS	By MS/MS	8	8	8	8	848800000	190750000	193460000	316970000	147610000	192105000	232290000	1075	53	213310000	213470000	416720000	382660000
DSEKELYIQHA	QEKLKTVKENWKNLSDSEKELYIQHAKEDE	KNLSDSEKELYIQHAKEDETRYHNEMKSWE	QEKLKTVKENWKNLSDSEKELYIQHAKEDE	KNLSDSEKELYIQHAKEDETRYHNEMKSWE	S	K	11	1331.64	153	163	yes	yes	2;3	1.5976e-59	311.01	By MS/MS	By MS/MS	By MS/MS	By MS/MS	6	6	6	6	945730000	187780000	195970000	351730000	210250000	191875000	280990000	146	29	209150000	217060000	462400000	544860000
AERFQEAKGDSPQEKLKTV	LGKPKRPRSAYNVYVAERFQEAKGDSPQEK	QEAKGDSPQEKLKTVKENWKNLSDSEKELY	LGKPKRPRSAYNVYVAERFQEAKGDSPQEK	QEAKGDSPQEKLKTVKENWKNLSDSEKELY	V	K	19	2160.12	126	144	yes	yes	2;3;4;5	6.5198e-18	171.07	By MS/MS	By MS/MS	By MS/MS	By MS/MS	8	8	7	8	859760000	186220000	192330000	278950000	202260000	189275000	240605000	30	47	208350000	212170000	365710000	523890000
TPSQIMSLEKEIMDKHLKRKAMT	WQVYKEEISRFKEQLTPSQIMSLEKEIMDK	EKEIMDKHLKRKAMTKKKELTLLGKPKRPR	WQVYKEEISRFKEQLTPSQIMSLEKEIMDK	EKEIMDKHLKRKAMTKKKELTLLGKPKRPR	L	K	23	2714.43	81	103	yes	yes	4;5;6	2.0042e-27	192.98	By MS/MS	By MS/MS	By MS/MS	By MS/MS	9	7	10	10	690840000	155410000	208070000	225970000	101390000	181740000	163680000	977	84	173570000	231230000	294920000	262630000
KEQLTPSQIMSLEKEIMDKHLKRKA	YRAEWQVYKEEISRFKEQLTPSQIMSLEKE	SLEKEIMDKHLKRKAMTKKKELTLLGKPKR	YRAEWQVYKEEISRFKEQLTPSQIMSLEKE	SLEKEIMDKHLKRKAMTKKKELTLLGKPKR	F	M	25	2980.62	77	101	yes	yes	5;6	5.6061e-19	168.56	By MS/MS	By MS/MS	By MS/MS	By MS/MS	8	10	9	10	730180000	167020000	196440000	251850000	114880000	181730000	183365000	435	99	186760000	217380000	329790000	297840000
SDSEKELYIQ	PQEKLKTVKENWKNLSDSEKELYIQHAKED	NWKNLSDSEKELYIQHAKEDETRYHNEMKS	PQEKLKTVKENWKNLSDSEKELYIQHAKED	NWKNLSDSEKELYIQHAKEDETRYHNEMKS	L	H	10	1210.57	152	161	yes	yes	2	6.9695e-25	255.07	By MS/MS	By MS/MS	By MS/MS	By MS/MS	2	2	2	2	780120000	178570000	178080000	248180000	175300000	178325000	211740000	842	13	198290000	196390000	325850000	454300000
KKKELTLL	EKEIMDKHLKRKAMTKKKELTLLGKPKRPR	LKRKAMTKKKELTLLGKPKRPRSAYNVYVA	EKEIMDKHLKRKAMTKKKELTLLGKPKRPR	LKRKAMTKKKELTLLGKPKRPRSAYNVYVA	T	G	8	971.638	104	111	yes	yes	2	0.019765	164.53	By MS/MS	By MS/MS	By MS/MS	By MS/MS	2	2	2	2	904310000	171200000	179800000	359290000	194020000	175500000	276655000	460	7	192300000	198290000	473800000	502550000
QNPDAKTTELIRRI	SYLRFSKEQLPIFKAQNPDAKTTELIRRIA	AQNPDAKTTELIRRIAQRWRELPDSKKKIY	SYLRFSKEQLPIFKAQNPDAKTTELIRRIA	AQNPDAKTTELIRRIAQRWRELPDSKKKIY	A	A	14	1653.92	30	43	yes	yes	3;4	9.784e-07	147.18	By MS/MS	By MS/MS	By MS/MS	By MS/MS	4	4	4	4	747770000	168230000	155120000	301400000	123020000	161675000	212210000	745	20	185500000	171350000	394280000	318700000
SEKELYIQHA	EKLKTVKENWKNLSDSEKELYIQHAKEDET	KNLSDSEKELYIQHAKEDETRYHNEMKSWE	EKLKTVKENWKNLSDSEKELYIQHAKEDET	KNLSDSEKELYIQHAKEDETRYHNEMKSWE	D	K	10	1216.61	154	163	yes	yes	2;3	4.8052e-18	248.81	By MS/MS	By MS/MS	By MS/MS	By MS/MS	6	6	6	6	591290000	163600000	155710000	174730000	97246000	159655000	135988000	853	28	183660000	172820000	229550000	252150000
TELIRRIA	EQLPIFKAQNPDAKTTELIRRIAQRWRELP	QNPDAKTTELIRRIAQRWRELPDSKKKIYQ	EQLPIFKAQNPDAKTTELIRRIAQRWRELP	QNPDAKTTELIRRIAQRWRELPDSKKKIYQ	T	Q	8	970.592	37	44	yes	yes	3	0.062721	102.72	By MS/MS	By MS/MS	By MS/MS	By MS/MS	2	2	2	1	726150000	178620000	132650000	313410000	101480000	155635000	207445000	933	2	198180000	146710000	408980000	265400000
EKEIMDKHLKRKAM	SRFKEQLTPSQIMSLEKEIMDKHLKRKAMT	LEKEIMDKHLKRKAMTKKKELTLLGKPKRP	SRFKEQLTPSQIMSLEKEIMDKHLKRKAMT	LEKEIMDKHLKRKAMTKKKELTLLGKPKRP	L	T	14	1755.95	89	102	yes	yes	2;3;4;5	6.8636e-28	248.68	By MS/MS	By MS/MS	By MS/MS	By MS/MS	8	8	8	8	678120000	156630000	149840000	241080000	130570000	153235000	185825000	191	40	175700000	165290000	317770000	338570000
TKKKELTLLGKPKRPRSA	LEKEIMDKHLKRKAMTKKKELTLLGKPKRP	KELTLLGKPKRPRSAYNVYVAERFQEAKGD	LEKEIMDKHLKRKAMTKKKELTLLGKPKRP	KELTLLGKPKRPRSAYNVYVAERFQEAKGD	M	Y	18	2050.27	103	120	yes	yes	3;4;5;6	3.5493e-07	118.46	By MS/MS	By MS/MS	By MS/MS	By MS/MS	8	8	8	8	475800000	154100000	149570000	86800000	85326000	151835000	86063000	959	37	173860000	165280000	113950000	221140000
AQRWRELPDSKKKIYQDAYRA	AQNPDAKTTELIRRIAQRWRELPDSKKKIY	LPDSKKKIYQDAYRAEWQVYKEEISRFKEQ	AQNPDAKTTELIRRIAQRWRELPDSKKKIY	LPDSKKKIYQDAYRAEWQVYKEEISRFKEQ	I	E	21	2621.38	44	64	yes	yes	4;5;6	8.114e-05	108.92	By MS/MS	By MS/MS	By MS/MS	By MS/MS	6	6	6	6	746210000	144750000	154860000	316070000	130540000	149805000	223305000	85	69	162760000	171210000	418050000	338660000
DSPQEKLKTVKENWKNL	AYNVYVAERFQEAKGDSPQEKLKTVKENWK	PQEKLKTVKENWKNLSDSEKELYIQHAKED	AYNVYVAERFQEAKGDSPQEKLKTVKENWK	PQEKLKTVKENWKNLSDSEKELYIQHAKED	G	S	17	2056.1	135	151	yes	yes	2;3;4	5.4384e-15	172.2	By MS/MS	By MS/MS	By MS/MS	By MS/MS	6	6	6	5	563920000	144350000	125250000	198180000	96136000	134800000	147158000	151	50	161010000	137640000	260200000	249230000
TKKKELTL	LEKEIMDKHLKRKAMTKKKELTLLGKPKRP	HLKRKAMTKKKELTLLGKPKRPRSAYNVYV	LEKEIMDKHLKRKAMTKKKELTLLGKPKRP	HLKRKAMTKKKELTLLGKPKRPRSAYNVYV	M	L	8	959.602	103	110	yes	yes	2	0.015823	167.23	By MS/MS	By MS/MS	By MS/MS	By MS/MS	2	2	2	2	514790000	142210000	124310000	137210000	111060000	133260000	124135000	956	8	157390000	137130000	179870000	287770000
ERFQEAKGDSPQEKL	GKPKRPRSAYNVYVAERFQEAKGDSPQEKL	ERFQEAKGDSPQEKLKTVKENWKNLSDSEK	GKPKRPRSAYNVYVAERFQEAKGDSPQEKL	ERFQEAKGDSPQEKLKTVKENWKNLSDSEK	A	K	15	1760.87	127	141	yes	yes	2;3;4	4.4488e-17	189.8	By MS/MS	By MS/MS	By MS/MS	By MS/MS	6	6	6	6	755590000	135670000	121990000	292630000	205300000	128830000	248965000	213	33	151090000	135040000	384030000	531350000
YVAERFQEA	TLLGKPKRPRSAYNVYVAERFQEAKGDSPQ	RSAYNVYVAERFQEAKGDSPQEKLKTVKEN	TLLGKPKRPRSAYNVYVAERFQEAKGDSPQ	RSAYNVYVAERFQEAKGDSPQEKLKTVKEN	V	K	9	1111.53	124	132	yes	yes	2	8.3827e-06	200.54	By MS/MS	By MS/MS	By MS/MS	By MS/MS	2	2	2	2	551900000	127980000	122860000	181490000	119570000	125420000	150530000	1095	9	143200000	136030000	239000000	309800000
IQHAKEDETRYHNEM	KENWKNLSDSEKELYIQHAKEDETRYHNEM	IQHAKEDETRYHNEMKSWEEQMIEVGRKDL	KENWKNLSDSEKELYIQHAKEDETRYHNEM	IQHAKEDETRYHNEMKSWEEQMIEVGRKDL	Y	K	15	1899.85	160	174	yes	yes	2;3;4	5.3433e-22	198.46	By MS/MS	By MS/MS	By MS/MS	By MS/MS	10	10	10	10	615400000	118670000	128520000	226870000	141330000	123595000	184100000	381	53	133900000	141990000	298050000	366300000
KEDETRYHNEMKSWEEQM	KNLSDSEKELYIQHAKEDETRYHNEMKSWE	ETRYHNEMKSWEEQMIEVGRKDLLRRTIKK	KNLSDSEKELYIQHAKEDETRYHNEMKSWE	ETRYHNEMKSWEEQMIEVGRKDLLRRTIKK	A	I	18	2369.01	164	181	yes	yes	2;3;4;5	2.3051e-17	165.9	By MS/MS	By MS/MS	By MS/MS	By MS/MS	8	8	8	8	418110000	106550000	133780000	114000000	63788000	120165000	88894000	410	48	120570000	148050000	149990000	165460000
KEQLTPSQIMSLEKEIMDKHL	YRAEWQVYKEEISRFKEQLTPSQIMSLEKE	SQIMSLEKEIMDKHLKRKAMTKKKELTLLG	YRAEWQVYKEEISRFKEQLTPSQIMSLEKE	SQIMSLEKEIMDKHLKRKAMTKKKELTLLG	F	K	21	2497.29	77	97	yes	yes	3;4;5	2.9343e-25	177.4	By MS/MS	By MS/MS	By MS/MS	By MS/MS	9	10	9	9	420610000	93344000	121420000	143590000	62259000	107382000	102924500	434	88	103860000	133490000	187200000	161600000
KGDSPQEKLKTVKENWKN	RSAYNVYVAERFQEAKGDSPQEKLKTVKEN	SPQEKLKTVKENWKNLSDSEKELYIQHAKE	RSAYNVYVAERFQEAKGDSPQEKLKTVKEN	SPQEKLKTVKENWKNLSDSEKELYIQHAKE	A	L	18	2128.13	133	150	yes	yes	2;3;4;5	3.7626e-17	160.67	By MS/MS	By MS/MS	By MS/MS	By MS/MS	8	8	9	8	472670000	106970000	101980000	174380000	89330000	104475000	131855000	447	39	119980000	113220000	228400000	231560000
TPSQIMSLEKEIMDKHL	WQVYKEEISRFKEQLTPSQIMSLEKEIMDK	SQIMSLEKEIMDKHLKRKAMTKKKELTLLG	WQVYKEEISRFKEQLTPSQIMSLEKEIMDK	SQIMSLEKEIMDKHLKRKAMTKKKELTLLG	L	K	17	1999.01	81	97	yes	yes	3;4	1.5547e-35	238.81	By MS/MS	By MS/MS	By MS/MS	By MS/MS	4	4	4	4	347110000	84111000	118440000	96542000	48017000	101275500	72279500	974	40	93486000	129970000	127180000	124400000
SDSEKELY	PQEKLKTVKENWKNLSDSEKELYIQHAKED	KENWKNLSDSEKELYIQHAKEDETRYHNEM	PQEKLKTVKENWKNLSDSEKELYIQHAKED	KENWKNLSDSEKELYIQHAKEDETRYHNEM	L	I	8	969.429	152	159	yes	yes	2	0.0028772	183.9	By MS/MS	By MS/MS	By MS/MS	By MS/MS	2	2	2	2	476980000	72231000	114350000	148920000	141490000	93290500	145205000	840	9	82355000	127210000	196520000	366750000
KAQNPDAKTTELIRRI	VSSYLRFSKEQLPIFKAQNPDAKTTELIRR	AQNPDAKTTELIRRIAQRWRELPDSKKKIY	VSSYLRFSKEQLPIFKAQNPDAKTTELIRR	AQNPDAKTTELIRRIAQRWRELPDSKKKIY	F	A	16	1853.05	28	43	yes	yes	3;4	2.3815e-13	170.56	By MS/MS	By MS/MS	By MS/MS	By MS/MS	4	4	4	4	390970000	97380000	84263000	145770000	63558000	90821500	104664000	404	14	109640000	92434000	191010000	164930000
KEQLTPSQIM	YRAEWQVYKEEISRFKEQLTPSQIMSLEKE	EISRFKEQLTPSQIMSLEKEIMDKHLKRKA	YRAEWQVYKEEISRFKEQLTPSQIMSLEKE	EISRFKEQLTPSQIMSLEKEIMDKHLKRKA	F	S	10	1173.61	77	86	yes	yes	2	3.4336e-06	192.26	By MS/MS	By MS/MS	By MS/MS	By MS/MS	6	6	6	7	461370000	90697000	83157000	185950000	101570000	86927000	143760000	429	27	100430000	91727000	244100000	263320000
SKEQLPIFKAQNPDAKTTEL	LASCPKKPVSSYLRFSKEQLPIFKAQNPDA	PIFKAQNPDAKTTELIRRIAQRWRELPDSK	LASCPKKPVSSYLRFSKEQLPIFKAQNPDA	PIFKAQNPDAKTTELIRRIAQRWRELPDSK	F	I	20	2257.2	20	39	yes	yes	2;3;4	9.1936e-84	291.08	By MS/MS	By MS/MS	By MS/MS	By MS/MS	6	6	6	6	327400000	87514000	80952000	108860000	50076000	84233000	79468000	882	45	97351000	89499000	142860000	129860000
YNVYVAERFQEA	KELTLLGKPKRPRSAYNVYVAERFQEAKGD	RSAYNVYVAERFQEAKGDSPQEKLKTVKEN	KELTLLGKPKRPRSAYNVYVAERFQEAKGD	RSAYNVYVAERFQEAKGDSPQEKLKTVKEN	A	K	12	1487.7	121	132	yes	yes	2;3	1.8608e-77	330.68	By MS/MS	By MS/MS	By MS/MS	By MS/MS	4	4	4	4	279450000	80466000	87830000	61010000	50144000	84148000	55577000	1084	12	89850000	96710000	80258000	129930000
QEAKGDSPQEKLKTVKENWKNL	KRPRSAYNVYVAERFQEAKGDSPQEKLKTV	PQEKLKTVKENWKNLSDSEKELYIQHAKED	KRPRSAYNVYVAERFQEAKGDSPQEKLKTV	PQEKLKTVKENWKNLSDSEKELYIQHAKED	F	S	22	2569.35	130	151	yes	yes	3;4;5;6	5.4168e-18	165.06	By MS/MS	By MS/MS	By MS/MS	By MS/MS	8	8	8	8	414350000	81743000	85095000	177800000	69706000	83419000	123753000	728	58	90806000	93713000	233000000	180700000
KLKTVKENWKNL	VAERFQEAKGDSPQEKLKTVKENWKNLSDS	PQEKLKTVKENWKNLSDSEKELYIQHAKED	VAERFQEAKGDSPQEKLKTVKENWKNLSDS	PQEKLKTVKENWKNLSDSEKELYIQHAKED	E	S	12	1499.88	140	151	yes	yes	2;3;4	7.3005e-16	222.79	By MS/MS	By MS/MS			6	6			166660000	81189000	85475000	0	0	83332000	0	468	13	91207000	93790000	0	0
QRWRELPDSKKKIY	QNPDAKTTELIRRIAQRWRELPDSKKKIYQ	AQRWRELPDSKKKIYQDAYRAEWQVYKEEI	QNPDAKTTELIRRIAQRWRELPDSKKKIYQ	AQRWRELPDSKKKIYQDAYRAEWQVYKEEI	A	Q	14	1846.02	45	58	yes	yes	3;4;5	7.7578e-09	157.52	By MS/MS	By MS/MS	By MS/MS	By MS/MS	5	6	6	6	575160000	73205000	84344000	327570000	90036000	78774500	208803000	750	24	83021000	93333000	431260000	233490000
SLEKEIMDKHLKRKA	EISRFKEQLTPSQIMSLEKEIMDKHLKRKA	SLEKEIMDKHLKRKAMTKKKELTLLGKPKR	EISRFKEQLTPSQIMSLEKEIMDKHLKRKA	SLEKEIMDKHLKRKAMTKKKELTLLGKPKR	M	M	15	1825.02	87	101	yes	yes	2;3;4;5	7.0895e-22	193.69	By MS/MS	By MS/MS	By MS/MS	By MS/MS	8	8	8	8	448340000	60934000	94042000	220110000	73254000	77488000	146682000	891	40	68905000	103400000	289210000	189970000
QHAKEDETRYHNEM	ENWKNLSDSEKELYIQHAKEDETRYHNEMK	IQHAKEDETRYHNEMKSWEEQMIEVGRKDL	ENWKNLSDSEKELYIQHAKEDETRYHNEMK	IQHAKEDETRYHNEMKSWEEQMIEVGRKDL	I	K	14	1786.77	161	174	yes	yes	2;3;4	1.5173e-35	262.07	By MS/MS	By MS/MS	By MS/MS	By MS/MS	6	6	6	6	467920000	77582000	75759000	208160000	106420000	76670500	157290000	736	27	87343000	83898000	273250000	275840000
VKENWKNLSDSEKELYIQ	FQEAKGDSPQEKLKTVKENWKNLSDSEKEL	NWKNLSDSEKELYIQHAKEDETRYHNEMKS	FQEAKGDSPQEKLKTVKENWKNLSDSEKEL	NWKNLSDSEKELYIQHAKEDETRYHNEMKS	T	H	18	2222.12	144	161	yes	yes	2;3;4	5.8747e-37	231.77	By MS/MS	By MS/MS	By MS/MS	By MS/MS	6	6	6	6	325690000	76341000	76990000	114270000	58086000	76665500	86178000	1029	35	85505000	85183000	150110000	150560000
EMKSWEEQMIEV	LYIQHAKEDETRYHNEMKSWEEQMIEVGRK	YHNEMKSWEEQMIEVGRKDLLRRTIKKQRK	LYIQHAKEDETRYHNEMKSWEEQMIEVGRK	YHNEMKSWEEQMIEVGRKDLLRRTIKKQRK	N	G	12	1537.68	173	184	yes	yes	2	1.3107e-15	215.06	By MS/MS	By MS/MS	By MS/MS	By MS/MS	8	8	7	6	368480000	79207000	73285000	137160000	78834000	76246000	107997000	202	40	88015000	81071000	180180000	204410000
SKKKIYQDAYRA	ELIRRIAQRWRELPDSKKKIYQDAYRAEWQ	LPDSKKKIYQDAYRAEWQVYKEEISRFKEQ	ELIRRIAQRWRELPDSKKKIYQDAYRAEWQ	LPDSKKKIYQDAYRAEWQVYKEEISRFKEQ	D	E	12	1469.8	53	64	yes	yes	2;3;4	9.7549e-18	203.7	By MS/MS	By MS/MS	By MS/MS	By MS/MS	11	12	9	6	200910000	52913000	97892000	30090000	20015000	75402500	25052500	886	45	62534000	111150000	38388000	52132000
VKENWKNLSDSEKELY	FQEAKGDSPQEKLKTVKENWKNLSDSEKEL	KENWKNLSDSEKELYIQHAKEDETRYHNEM	FQEAKGDSPQEKLKTVKENWKNLSDSEKEL	KENWKNLSDSEKELYIQHAKEDETRYHNEM	T	I	16	1980.98	144	159	yes	yes	2;3;4	3.5073e-23	211.13	By MS/MS	By MS/MS	By MS/MS	By MS/MS	6	6	6	6	301070000	75433000	74204000	98137000	53293000	74818500	75715000	1027	44	84515000	82341000	129750000	138110000
EWQVYKEEIS	LPDSKKKIYQDAYRAEWQVYKEEISRFKEQ	DAYRAEWQVYKEEISRFKEQLTPSQIMSLE	LPDSKKKIYQDAYRAEWQVYKEEISRFKEQ	DAYRAEWQVYKEEISRFKEQLTPSQIMSLE	A	R	10	1309.62	65	74	yes	yes	2	9.232e-13	231.38	By MS/MS	By MS/MS	By MS/MS	By MS/MS	2	2	2	2	258170000	70961000	71455000	74573000	41180000	71208000	57876500	229	9	78930000	78900000	98337000	106670000
TPSQIMSL	WQVYKEEISRFKEQLTPSQIMSLEKEIMDK	SRFKEQLTPSQIMSLEKEIMDKHLKRKAMT	WQVYKEEISRFKEQLTPSQIMSLEKEIMDK	SRFKEQLTPSQIMSLEKEIMDKHLKRKAMT	L	E	8	875.442	81	88	yes	yes	2	0.033844	127.31	By MS/MS	By MS/MS	By MS/MS	By MS/MS	2	2	2	1	270430000	71068000	64039000	104290000	31035000	67553500	67662500	970	7	79017000	70405000	137200000	81166000
KRKAMTKKKELTL	SQIMSLEKEIMDKHLKRKAMTKKKELTLLG	HLKRKAMTKKKELTLLGKPKRPRSAYNVYV	SQIMSLEKEIMDKHLKRKAMTKKKELTLLG	HLKRKAMTKKKELTLLGKPKRPRSAYNVYV	L	L	13	1573.97	98	110	yes	yes	2;3;4	0.00033046	121.28	By MS/MS	By MS/MS	By MS/MS	By MS/MS	7	8	8	8	265290000	57277000	77564000	78992000	51461000	67420500	65226500	488	29	65407000	85547000	103910000	133330000
DAYRAEWQVYKEEISRFKEQL	QRWRELPDSKKKIYQDAYRAEWQVYKEEIS	WQVYKEEISRFKEQLTPSQIMSLEKEIMDK	QRWRELPDSKKKIYQDAYRAEWQVYKEEIS	WQVYKEEISRFKEQLTPSQIMSLEKEIMDK	Q	T	21	2687.33	60	80	yes	yes	3;4;5	1.4615e-17	160.13	By MS/MS	By MS/MS	By MS/MS	By MS/MS	6	6	5	6	238490000	61023000	70812000	55910000	50743000	65917500	53326500	113	25	67507000	78461000	76280000	131560000
DAYRAEWQV	QRWRELPDSKKKIYQDAYRAEWQVYKEEIS	KKKIYQDAYRAEWQVYKEEISRFKEQLTPS	QRWRELPDSKKKIYQDAYRAEWQVYKEEIS	KKKIYQDAYRAEWQVYKEEISRFKEQLTPS	Q	Y	9	1136.53	60	68	yes	yes	2	0.010212	157.68	By MS/MS	By MS/MS	By MS/MS	By MS/MS	2	2	2	2	367130000	66158000	61664000	149230000	90074000	63911000	119652000	111	18	73355000	68222000	196200000	233450000
KEQLPIFKAQNPDAKTTELIRRIA	ASCPKKPVSSYLRFSKEQLPIFKAQNPDAK	QNPDAKTTELIRRIAQRWRELPDSKKKIYQ	ASCPKKPVSSYLRFSKEQLPIFKAQNPDAK	QNPDAKTTELIRRIAQRWRELPDSKKKIYQ	S	Q	24	2779.57	21	44	yes	yes	4;5	9.5332e-19	168.57	By MS/MS	By MS/MS	By MS/MS	By MS/MS	4	4	4	4	240220000	57602000	69748000	68790000	44077000	63675000	56433500	427	30	63933000	76911000	89842000	114230000
SYLRFSKEQLPIFKA	______________________________	SYLRFSKEQLPIFKAQNPDAKTTELIRRIA	_MSSVLASCPKKPVSSYLRFSKEQLPIFKA	SYLRFSKEQLPIFKAQNPDAKTTELIRRIA	S	Q	15	1826.01	15	29	yes	yes	2;3;4	3.668e-07	133.48	By MS/MS	By MS/MS	By MS/MS	By MS/MS	6	6	4	4	127140000	61306000	56242000	5751300	3844300	58774000	4797800	922	16	68125000	62119000	7524500	9962300
AKTTELIRRIA	FSKEQLPIFKAQNPDAKTTELIRRIAQRWR	QNPDAKTTELIRRIAQRWRELPDSKKKIYQ	FSKEQLPIFKAQNPDAKTTELIRRIAQRWR	QNPDAKTTELIRRIAQRWRELPDSKKKIYQ	D	Q	11	1270.77	34	44	yes	yes	3;4	0.00013903	149.23	By MS/MS	By MS/MS	By MS/MS	By MS/MS	5	6	6	6	219770000	58209000	59095000	68525000	33939000	58652000	51232000	54	16	63906000	65058000	89616000	87980000
MSLEKEIMDKHLKRKA	EEISRFKEQLTPSQIMSLEKEIMDKHLKRK	SLEKEIMDKHLKRKAMTKKKELTLLGKPKR	EEISRFKEQLTPSQIMSLEKEIMDKHLKRK	SLEKEIMDKHLKRKAMTKKKELTLLGKPKR	I	M	16	1956.06	86	101	yes	yes	2;3;4;5	5.2265e-10	151.9	By MS/MS	By MS/MS	By MS/MS	By MS/MS	5	8	8	7	358340000	37748000	75154000	195880000	49563000	56451000	122721500	655	31	41863000	83322000	256680000	128500000
QEAKGDSPQEKLKT	KRPRSAYNVYVAERFQEAKGDSPQEKLKTV	FQEAKGDSPQEKLKTVKENWKNLSDSEKEL	KRPRSAYNVYVAERFQEAKGDSPQEKLKTV	FQEAKGDSPQEKLKTVKENWKNLSDSEKEL	F	V	14	1557.8	130	143	yes	yes	2;3;4	1.4317e-16	200.55	By MS/MS	By MS/MS	By MS/MS	By MS/MS	5	6	6	6	323180000	42107000	69476000	139410000	72184000	55791500	105797000	726	30	48138000	77221000	182260000	187110000
SDSEKELYI	PQEKLKTVKENWKNLSDSEKELYIQHAKED	ENWKNLSDSEKELYIQHAKEDETRYHNEMK	PQEKLKTVKENWKNLSDSEKELYIQHAKED	ENWKNLSDSEKELYIQHAKEDETRYHNEMK	L	Q	9	1082.51	152	160	yes	yes	2	0.0086589	160.69	By MS/MS	By MS/MS	By MS/MS	By MS/MS	2	2	2	2	230360000	57291000	46212000	76885000	49968000	51751500	63426500	841	8	63483000	51052000	100720000	129480000
ERFQEAKGDSPQEKLKTV	GKPKRPRSAYNVYVAERFQEAKGDSPQEKL	QEAKGDSPQEKLKTVKENWKNLSDSEKELY	GKPKRPRSAYNVYVAERFQEAKGDSPQEKL	QEAKGDSPQEKLKTVKENWKNLSDSEKELY	A	K	18	2089.08	127	144	yes	yes	3;4;5	2.47e-17	165.3	By MS/MS	By MS/MS	By MS/MS	By MS/MS	6	6	6	6	300660000	54319000	48403000	126220000	71721000	51361000	98970500	215	23	61309000	53178000	165930000	185870000
YVAERFQEAKGDSPQEKLKT	TLLGKPKRPRSAYNVYVAERFQEAKGDSPQ	FQEAKGDSPQEKLKTVKENWKNLSDSEKEL	TLLGKPKRPRSAYNVYVAERFQEAKGDSPQ	FQEAKGDSPQEKLKTVKENWKNLSDSEKEL	V	V	20	2323.18	124	143	yes	yes	3;4;5	1.7209e-17	162.76	By MS/MS	By MS/MS	By MS/MS	By MS/MS	6	6	6	6	168730000	45355000	52281000	41910000	29183000	48818000	35546500	1098	23	50589000	57925000	55134000	75666000
GRKDLLRRTIKKQ	YHNEMKSWEEQMIEVGRKDLLRRTIKKQRK	EVGRKDLLRRTIKKQRKYGAEECAAALEHH	YHNEMKSWEEQMIEVGRKDLLRRTIKKQRK	EVGRKDLLRRTIKKQRKYGAEECAAALEHH	V	R	13	1611.01	185	197	yes	yes	5	0.00043829	116.63	By MS/MS	By MS/MS	By MS/MS	By MS/MS	2	2	2	2	327860000	42013000	50002000	157960000	77891000	46007500	117925500	325	11	48252000	55179000	206920000	201790000
AQRWRELPDSKKKIYQ	AQNPDAKTTELIRRIAQRWRELPDSKKKIY	QRWRELPDSKKKIYQDAYRAEWQVYKEEIS	AQNPDAKTTELIRRIAQRWRELPDSKKKIY	QRWRELPDSKKKIYQDAYRAEWQVYKEEIS	I	D	16	2045.12	44	59	yes	yes	3;4;5	1.4422e-09	146.96	By MS/MS	By MS/MS	By MS/MS	By MS/MS	6	6	6	6	310220000	45896000	46001000	151670000	66653000	45948500	109161500	83	22	51588000	51375000	199770000	172770000
SLEKEIMDKHL	EISRFKEQLTPSQIMSLEKEIMDKHLKRKA	SQIMSLEKEIMDKHLKRKAMTKKKELTLLG	EISRFKEQLTPSQIMSLEKEIMDKHLKRKA	SQIMSLEKEIMDKHLKRKAMTKKKELTLLG	M	K	11	1341.7	87	97	yes	yes	2;3;4	1.8606e-08	181.62	By MS/MS	By MS/MS	By MS/MS	By MS/MS	6	7	6	6	215490000	43477000	46029000	88240000	37742000	44753000	62991000	890	26	49004000	50694000	115580000	97869000
LRFSKEQLPIFKA	SSVLASCPKKPVSSYLRFSKEQLPIFKAQN	SYLRFSKEQLPIFKAQNPDAKTTELIRRIA	SSVLASCPKKPVSSYLRFSKEQLPIFKAQN	SYLRFSKEQLPIFKAQNPDAKTTELIRRIA	Y	Q	13	1575.91	17	29	yes	yes	2;3;4	2.8684e-06	145.6	By MS/MS	By MS/MS	By MS/MS	By MS/MS	6	6	6	6	193500000	45776000	43099000	65964000	38657000	44437500	52310500	601	26	51178000	47863000	86330000	100230000
KRKAMTKKKELTLLG	SQIMSLEKEIMDKHLKRKAMTKKKELTLLG	KRKAMTKKKELTLLGKPKRPRSAYNVYVAE	SQIMSLEKEIMDKHLKRKAMTKKKELTLLG	KRKAMTKKKELTLLGKPKRPRSAYNVYVAE	L	K	15	1744.08	98	112	yes	yes	2;3;4;5	7.6457e-05	112.15	By MS/MS	By MS/MS	By MS/MS	By MS/MS	7	8	8	8	142210000	35083000	52205000	23204000	31715000	43644000	27459500	490	16	40152000	57531000	30817000	82203000
TPSQIMSLEKEIMDKHLKRKAM	WQVYKEEISRFKEQLTPSQIMSLEKEIMDK	LEKEIMDKHLKRKAMTKKKELTLLGKPKRP	WQVYKEEISRFKEQLTPSQIMSLEKEIMDK	LEKEIMDKHLKRKAMTKKKELTLLGKPKRP	L	T	22	2613.38	81	102	yes	yes	4;5;6	6.8517e-18	162.65	By MS/MS	By MS/MS	By MS/MS	By MS/MS	6	5	6	6	159710000	42918000	43182000	49515000	24101000	43050000	36808000	976	66	47865000	48199000	64999000	62492000
VKENWKNLSDSEKELYI	FQEAKGDSPQEKLKTVKENWKNLSDSEKEL	ENWKNLSDSEKELYIQHAKEDETRYHNEMK	FQEAKGDSPQEKLKTVKENWKNLSDSEKEL	ENWKNLSDSEKELYIQHAKEDETRYHNEMK	T	Q	17	2094.06	144	160	yes	yes	2;3;4	1.1142e-23	198.42	By MS/MS	By MS/MS	By MS/MS	By MS/MS	6	6	6	6	189750000	38629000	37561000	75198000	38361000	38095000	56779500	1028	39	42736000	41774000	98257000	99373000
QRWRELPDSKKKIYQD	QNPDAKTTELIRRIAQRWRELPDSKKKIYQ	RWRELPDSKKKIYQDAYRAEWQVYKEEISR	QNPDAKTTELIRRIAQRWRELPDSKKKIYQ	RWRELPDSKKKIYQDAYRAEWQVYKEEISR	A	A	16	2089.11	45	60	yes	yes	4;5	6.884e-07	128.9	By MS/MS	By MS/MS	By MS/MS	By MS/MS	4	4	2	3	86528000	35435000	40504000	4789800	5800000	37969500	5294900	752	11	40042000	44890000	6258100	14969000
SLEKEIMDKHLKRKAM	EISRFKEQLTPSQIMSLEKEIMDKHLKRKA	LEKEIMDKHLKRKAMTKKKELTLLGKPKRP	EISRFKEQLTPSQIMSLEKEIMDKHLKRKA	LEKEIMDKHLKRKAMTKKKELTLLGKPKRP	M	T	16	1956.06	87	102	yes	yes	4;5	2.8025e-09	139.65	By MS/MS	By MS/MS	By MS/MS	By MS/MS	1	2	4	2	302030000	15107000	60562000	186360000	40009000	37834500	113184500	892	13	18706000	67210000	244450000	103750000
WEEQMIEV	HAKEDETRYHNEMKSWEEQMIEVGRKDLLR	YHNEMKSWEEQMIEVGRKDLLRRTIKKQRK	HAKEDETRYHNEMKSWEEQMIEVGRKDLLR	YHNEMKSWEEQMIEVGRKDLLRRTIKKQRK	S	G	8	1062.47	177	184	yes	yes	2	0.058803	104.45	By MS/MS	By MS/MS	By MS/MS		2	2	2		139100000	39746000	33712000	65644000	0	36729000	32822000	1050	1	43944000	37154000	86366000	0
WQVYKEEISRF	PDSKKKIYQDAYRAEWQVYKEEISRFKEQL	YRAEWQVYKEEISRFKEQLTPSQIMSLEKE	PDSKKKIYQDAYRAEWQVYKEEISRFKEQL	YRAEWQVYKEEISRFKEQLTPSQIMSLEKE	E	K	11	1483.75	66	76	yes	yes	2;3	4.5777e-09	152.07	By MS/MS	By MS/MS	By matching		4	4	1		72919000	38180000	34394000	344960	0	36287000	172480	1057	12	42712000	37969000	432380	0
AMTKKKELTL	MSLEKEIMDKHLKRKAMTKKKELTLLGKPK	HLKRKAMTKKKELTLLGKPKRPRSAYNVYV	MSLEKEIMDKHLKRKAMTKKKELTLLGKPK	HLKRKAMTKKKELTLLGKPKRPRSAYNVYV	K	L	10	1161.68	101	110	yes	yes	2;3	1.3678e-05	144.77	By MS/MS	By MS/MS	By MS/MS	By MS/MS	6	6	6	6	154490000	40908000	30473000	52727000	30385000	35690500	41556000	67	22	45399000	33388000	69353000	78743000
KEEISRFKEQL	KKIYQDAYRAEWQVYKEEISRFKEQLTPSQ	WQVYKEEISRFKEQLTPSQIMSLEKEIMDK	KKIYQDAYRAEWQVYKEEISRFKEQLTPSQ	WQVYKEEISRFKEQLTPSQIMSLEKEIMDK	Y	T	11	1405.76	70	80	yes	yes	2;3	0.0015358	130.56	By MS/MS	By MS/MS	By MS/MS	By MS/MS	4	4	4	4	172620000	33920000	36154000	66367000	36179000	35037000	51273000	412	14	37787000	39943000	86653000	93819000
VSSYLRFSKEQLPIFKA	______________________________	SYLRFSKEQLPIFKAQNPDAKTTELIRRIA	___MSSVLASCPKKPVSSYLRFSKEQLPIF	SYLRFSKEQLPIFKAQNPDAKTTELIRRIA	P	Q	17	2012.11	13	29	yes	yes	3;4	1.1251e-14	170.11	By MS/MS	By MS/MS	By MS/MS	By MS/MS	4	4	4	4	136590000	35985000	33741000	40868000	25996000	34863000	33432000	1043	26	39975000	37279000	53644000	67341000
AERFQEAKGDSPQEKLKTVKENWKN	LGKPKRPRSAYNVYVAERFQEAKGDSPQEK	SPQEKLKTVKENWKNLSDSEKELYIQHAKE	LGKPKRPRSAYNVYVAERFQEAKGDSPQEK	SPQEKLKTVKENWKNLSDSEKELYIQHAKE	V	L	25	2959.52	126	150	yes	yes	4;5;6	5.3001e-08	125.97	By MS/MS	By MS/MS	By MS/MS	By MS/MS	6	6	5	5	139510000	32465000	37119000	42704000	27226000	34792000	34965000	31	27	36302000	41008000	56436000	70714000
DAYRAEWQVYKEEISRF	QRWRELPDSKKKIYQDAYRAEWQVYKEEIS	YRAEWQVYKEEISRFKEQLTPSQIMSLEKE	QRWRELPDSKKKIYQDAYRAEWQVYKEEIS	YRAEWQVYKEEISRFKEQLTPSQIMSLEKE	Q	K	17	2189.05	60	76	yes	yes	3;4	1.7351e-11	152.71	By MS/MS	By MS/MS	By MS/MS	By MS/MS	4	4	4	3	185720000	32254000	36816000	83303000	33348000	34535000	58325500	112	26	35800000	40601000	109580000	86680000
RFKEQLTPSQIMS	DAYRAEWQVYKEEISRFKEQLTPSQIMSLE	ISRFKEQLTPSQIMSLEKEIMDKHLKRKAM	DAYRAEWQVYKEEISRFKEQLTPSQIMSLE	ISRFKEQLTPSQIMSLEKEIMDKHLKRKAM	S	L	13	1563.81	75	87	yes	yes	2;3	9.6287e-09	165.66	By MS/MS	By MS/MS	By MS/MS	By MS/MS	4	4	4	4	116450000	35004000	32261000	34058000	15125000	33632500	24591500	778	18	39111000	35575000	44995000	39169000
MDKHLKRKAMT	EQLTPSQIMSLEKEIMDKHLKRKAMTKKKE	EKEIMDKHLKRKAMTKKKELTLLGKPKRPR	EQLTPSQIMSLEKEIMDKHLKRKAMTKKKE	EKEIMDKHLKRKAMTKKKELTLLGKPKRPR	I	K	11	1357.73	93	103	yes	yes	2;3	0.00038163	137.89	By MS/MS	By MS/MS	By MS/MS	By MS/MS	4	4	4	4	137060000	28092000	37502000	40029000	31435000	32797000	35732000	623	12	32182000	41688000	52557000	81477000
FSKEQLPIFKA	VLASCPKKPVSSYLRFSKEQLPIFKAQNPD	SYLRFSKEQLPIFKAQNPDAKTTELIRRIA	VLASCPKKPVSSYLRFSKEQLPIFKAQNPD	SYLRFSKEQLPIFKAQNPDAKTTELIRRIA	R	Q	11	1306.73	19	29	yes	yes	2;3	3.0278e-13	219.5	By MS/MS	By MS/MS	By MS/MS	By MS/MS	4	4	4	4	123060000	33907000	30936000	36735000	21485000	32421500	29110000	252	24	37999000	34192000	48168000	55740000
SDSEKELYIQHAKEDETRYHN	PQEKLKTVKENWKNLSDSEKELYIQHAKED	LYIQHAKEDETRYHNEMKSWEEQMIEVGRK	PQEKLKTVKENWKNLSDSEKELYIQHAKED	LYIQHAKEDETRYHNEMKSWEEQMIEVGRK	L	E	21	2591.19	152	172	yes	yes	3;4;5	1.1291e-44	228.63	By MS/MS	By MS/MS	By MS/MS	By MS/MS	6	6	6	5	162730000	31822000	32579000	63790000	34536000	32200500	49163000	846	27	35398000	35918000	83637000	89434000
KSWEEQMIEVGRKDLLRRT	IQHAKEDETRYHNEMKSWEEQMIEVGRKDL	EQMIEVGRKDLLRRTIKKQRKYGAEECAAA	IQHAKEDETRYHNEMKSWEEQMIEVGRKDL	EQMIEVGRKDLLRRTIKKQRKYGAEECAAA	M	I	19	2373.26	175	193	yes	yes	4;5	7.2033e-23	180.64	By MS/MS	By MS/MS	By MS/MS	By MS/MS	4	4	4	4	237530000	29585000	32055000	122310000	53581000	30820000	87945500	497	21	32714000	35475000	159940000	138930000
RELPDSKKKIYQDAYRA	DAKTTELIRRIAQRWRELPDSKKKIYQDAY	LPDSKKKIYQDAYRAEWQVYKEEISRFKEQ	DAKTTELIRRIAQRWRELPDSKKKIYQDAY	LPDSKKKIYQDAYRAEWQVYKEEISRFKEQ	W	E	17	2080.11	48	64	yes	yes	3;4;5	8.04e-16	173.87	By MS/MS	By MS/MS	By MS/MS	By MS/MS	5	5	6	6	155750000	25979000	35564000	66772000	27433000	30771500	47102500	770	27	29173000	38754000	87264000	71165000
KGDSPQEKLKTVKENWKNLS	RSAYNVYVAERFQEAKGDSPQEKLKTVKEN	QEKLKTVKENWKNLSDSEKELYIQHAKEDE	RSAYNVYVAERFQEAKGDSPQEKLKTVKEN	QEKLKTVKENWKNLSDSEKELYIQHAKEDE	A	D	20	2328.24	133	152	yes	yes	3;4;5	2.6644e-11	136.43	By MS/MS	By MS/MS	By MS/MS	By MS/MS	6	5	6	6	130900000	28521000	30935000	46747000	24701000	29728000	35724000	449	27	32123000	34220000	61585000	63965000
AERFQEAKGDSPQE	LGKPKRPRSAYNVYVAERFQEAKGDSPQEK	VAERFQEAKGDSPQEKLKTVKENWKNLSDS	LGKPKRPRSAYNVYVAERFQEAKGDSPQEK	VAERFQEAKGDSPQEKLKTVKENWKNLSDS	V	K	14	1590.73	126	139	yes	yes	2;3	1.5993e-12	176.89	By MS/MS	By MS/MS			4	4			57839000	30830000	27010000	0	0	28920000	0	26	10	34612000	29655000	0	0
IEVGRKDL	ETRYHNEMKSWEEQMIEVGRKDLLRRTIKK	KSWEEQMIEVGRKDLLRRTIKKQRKYGAEE	ETRYHNEMKSWEEQMIEVGRKDLLRRTIKK	KSWEEQMIEVGRKDLLRRTIKKQRKYGAEE	M	L	8	928.534	182	189	yes	yes	2;3	0.034031	147.19	By MS/MS	By MS/MS	By MS/MS	By MS/MS	4	4	4	4	208400000	28511000	28989000	102340000	48563000	28750000	75451500	369	9	30672000	31945000	133680000	126000000
YRAEWQVYKEEISRFKEQL	WRELPDSKKKIYQDAYRAEWQVYKEEISRF	WQVYKEEISRFKEQLTPSQIMSLEKEIMDK	WRELPDSKKKIYQDAYRAEWQVYKEEISRF	WQVYKEEISRFKEQLTPSQIMSLEKEIMDK	A	T	19	2501.27	62	80	yes	yes	4;5	8.6528e-12	148.56	By MS/MS	By MS/MS	By MS/MS	By MS/MS	4	4	4	4	111780000	24221000	30952000	39399000	17208000	27586500	28303500	1089	47	27033000	34195000	51671000	44623000
HAKEDETRYHNEMKS	NWKNLSDSEKELYIQHAKEDETRYHNEMKS	HAKEDETRYHNEMKSWEEQMIEVGRKDLLR	NWKNLSDSEKELYIQHAKEDETRYHNEMKS	HAKEDETRYHNEMKSWEEQMIEVGRKDLLR	Q	W	15	1873.84	162	176	yes	yes	2;3;4;5	6.5612e-09	137.21	By MS/MS	By MS/MS	By MS/MS	By MS/MS	8	8	8	8	127730000	25486000	29163000	47114000	25965000	27324500	36539500	341	27	28506000	32950000	61692000	67370000
KTVKENWKNLS	ERFQEAKGDSPQEKLKTVKENWKNLSDSEK	QEKLKTVKENWKNLSDSEKELYIQHAKEDE	ERFQEAKGDSPQEKLKTVKENWKNLSDSEK	QEKLKTVKENWKNLSDSEKELYIQHAKEDE	L	D	11	1345.74	142	152	yes	yes	2;3	1.492e-05	160.22	By MS/MS	By MS/MS	By MS/MS	By MS/MS	4	4	4	3	116480000	22020000	32528000	33702000	28227000	27274000	30964500	502	12	26682000	35651000	43857000	73204000
AKEDETRYHNEM	WKNLSDSEKELYIQHAKEDETRYHNEMKSW	IQHAKEDETRYHNEMKSWEEQMIEVGRKDL	WKNLSDSEKELYIQHAKEDETRYHNEMKSW	IQHAKEDETRYHNEMKSWEEQMIEVGRKDL	H	K	12	1521.65	163	174	yes	yes	2;3;4	4.115e-07	171.36	By MS/MS	By MS/MS	By MS/MS	By MS/MS	6	6	6	6	115080000	23084000	31230000	35790000	24974000	27157000	30382000	50	20	26240000	34631000	47194000	64721000
YKEEISRFKEQLTPSQIMSLEKEIM	KKKIYQDAYRAEWQVYKEEISRFKEQLTPS	QLTPSQIMSLEKEIMDKHLKRKAMTKKKEL	KKKIYQDAYRAEWQVYKEEISRFKEQLTPS	QLTPSQIMSLEKEIMDKHLKRKAMTKKKEL	V	D	25	3056.56	69	93	yes	yes	3;4;5	5.8984e-13	150.83	By MS/MS	By MS/MS	By MS/MS	By MS/MS	6	6	6	3	81290000	23776000	30236000	20543000	6736200	27006000	13639600	1077	21	26359000	33214000	26866000	17534000
YRAEWQVYKEEISRF	WRELPDSKKKIYQDAYRAEWQVYKEEISRF	YRAEWQVYKEEISRFKEQLTPSQIMSLEKE	WRELPDSKKKIYQDAYRAEWQVYKEEISRF	YRAEWQVYKEEISRFKEQLTPSQIMSLEKE	A	K	15	2002.99	62	76	yes	yes	3;4	1.5849e-12	162.29	By MS/MS	By MS/MS	By MS/MS	By MS/MS	4	4	4	4	126280000	24528000	27157000	49144000	25450000	25842500	37297000	1088	34	27036000	30089000	64385000	65945000
LGKPKRPRSAYNVYVAERFQEA	HLKRKAMTKKKELTLLGKPKRPRSAYNVYV	RSAYNVYVAERFQEAKGDSPQEKLKTVKEN	HLKRKAMTKKKELTLLGKPKRPRSAYNVYV	RSAYNVYVAERFQEAKGDSPQEKLKTVKEN	L	K	22	2578.38	111	132	yes	yes	4;5	3.886e-12	148.91	By MS/MS	By MS/MS	By MS/MS	By MS/MS	2	4	4	2	81365000	12272000	38806000	24106000	6181500	25539000	15143750	562	19	13582000	42858000	31484000	16004000
KLKTVKENWKNLSDSEKELYIQHA	VAERFQEAKGDSPQEKLKTVKENWKNLSDS	KNLSDSEKELYIQHAKEDETRYHNEMKSWE	VAERFQEAKGDSPQEKLKTVKENWKNLSDS	KNLSDSEKELYIQHAKEDETRYHNEMKSWE	E	K	24	2900.54	140	163	yes	yes	4;5;6	3.0457e-18	156.29	By MS/MS	By MS/MS			6	5			48512000	26573000	21939000	0	0	24256000	0	469	20	29205000	23575000	0	0
SDSEKELYIQH	PQEKLKTVKENWKNLSDSEKELYIQHAKED	WKNLSDSEKELYIQHAKEDETRYHNEMKSW	PQEKLKTVKENWKNLSDSEKELYIQHAKED	WKNLSDSEKELYIQHAKEDETRYHNEMKSW	L	A	11	1347.63	152	162	yes	yes	2;3	3.1368e-13	219.03	By MS/MS	By MS/MS	By MS/MS	By MS/MS	4	4	4	4	88590000	27764000	20527000	23362000	16937000	24145500	20149500	843	10	30680000	22633000	30703000	43906000
VKENWKNLS	FQEAKGDSPQEKLKTVKENWKNLSDSEKEL	QEKLKTVKENWKNLSDSEKELYIQHAKEDE	FQEAKGDSPQEKLKTVKENWKNLSDSEKEL	QEKLKTVKENWKNLSDSEKELYIQHAKEDE	T	D	9	1116.59	144	152	yes	yes	3	0.014238	121.8	By matching	By MS/MS	By MS/MS	By MS/MS	2	2	2	2	105430000	23396000	24461000	36975000	20595000	23928500	28785000	1024	4	26393000	27211000	48460000	53343000
KGDSPQEKL	RSAYNVYVAERFQEAKGDSPQEKLKTVKEN	ERFQEAKGDSPQEKLKTVKENWKNLSDSEK	RSAYNVYVAERFQEAKGDSPQEKLKTVKEN	ERFQEAKGDSPQEKLKTVKENWKNLSDSEK	A	K	9	1000.52	133	141	yes	yes	2;3	4.4398e-06	206.43	By MS/MS	By MS/MS	By MS/MS	By MS/MS	4	4	4	4	90897000	8049100	38765000	16477000	27607000	23407050	22042000	442	12	9152200	44367000	21732000	71535000
KTVKENWKNLSDSEKELY	ERFQEAKGDSPQEKLKTVKENWKNLSDSEK	KENWKNLSDSEKELYIQHAKEDETRYHNEM	ERFQEAKGDSPQEKLKTVKENWKNLSDSEK	KENWKNLSDSEKELYIQHAKEDETRYHNEM	L	I	18	2210.12	142	159	yes	yes	3;4	1.7581e-28	202.35	By MS/MS	By MS/MS	By MS/MS	By MS/MS	4	4	3	3	89749000	22746000	23713000	28583000	14707000	23229500	21645000	504	27	25372000	26352000	37090000	38159000
WEEQMIEVGRKDL	HAKEDETRYHNEMKSWEEQMIEVGRKDLLR	KSWEEQMIEVGRKDLLRRTIKKQRKYGAEE	HAKEDETRYHNEMKSWEEQMIEVGRKDLLR	KSWEEQMIEVGRKDLLRRTIKKQRKYGAEE	S	L	13	1631.8	177	189	yes	yes	2;3	2.0286e-17	182.08	By MS/MS	By MS/MS	By MS/MS	By MS/MS	4	4	5	4	146060000	24176000	21871000	64891000	35117000	23023500	50004000	1051	24	26951000	24253000	85122000	91006000
SPQEKLKTVKENWKNL	YNVYVAERFQEAKGDSPQEKLKTVKENWKN	PQEKLKTVKENWKNLSDSEKELYIQHAKED	YNVYVAERFQEAKGDSPQEKLKTVKENWKN	PQEKLKTVKENWKNLSDSEKELYIQHAKED	D	S	16	1941.07	136	151	yes	yes	3;4	9.5385e-18	191.96	By MS/MS	By MS/MS	By MS/MS	By MS/MS	4	4	4	4	97388000	22565000	23386000	28209000	23228000	22975500	25718500	902	27	25094000	25741000	36906000	60194000
AQRWRELPDSKKKIYQDA	AQNPDAKTTELIRRIAQRWRELPDSKKKIY	WRELPDSKKKIYQDAYRAEWQVYKEEISRF	AQNPDAKTTELIRRIAQRWRELPDSKKKIY	WRELPDSKKKIYQDAYRAEWQVYKEEISRF	I	Y	18	2231.18	44	61	yes	yes	4;5	3.3492e-07	119.4	By MS/MS	By MS/MS	By MS/MS	By MS/MS	4	4	4	4	124110000	18881000	25504000	57148000	22576000	22192500	39862000	84	23	21150000	28272000	75047000	58549000
RFSKEQLPIFK	SVLASCPKKPVSSYLRFSKEQLPIFKAQNP	SSYLRFSKEQLPIFKAQNPDAKTTELIRRI	SVLASCPKKPVSSYLRFSKEQLPIFKAQNP	SSYLRFSKEQLPIFKAQNPDAKTTELIRRI	L	A	11	1391.79	18	28	yes	yes	3	1.1135e-05	164.9	By MS/MS	By MS/MS	By MS/MS	By MS/MS	2	2	2	2	49726000	36404000	6508700	4469900	2343500	21456350	3406700	782	9	40801000	7161200	5837800	6075100
LEKEIMDKHLKRKAMTKKKELTL	ISRFKEQLTPSQIMSLEKEIMDKHLKRKAM	HLKRKAMTKKKELTLLGKPKRPRSAYNVYV	ISRFKEQLTPSQIMSLEKEIMDKHLKRKAM	HLKRKAMTKKKELTLLGKPKRPRSAYNVYV	S	L	23	2810.62	88	110	yes	yes	5;6	0.00010795	104.63	By MS/MS	By MS/MS	By MS/MS	By MS/MS	5	4	7	4	87467000	19722000	20966000	36765000	10014000	20344000	23389500	549	52	22237000	23264000	48776000	25927000
DSKKKIYQDAYRA	TELIRRIAQRWRELPDSKKKIYQDAYRAEW	LPDSKKKIYQDAYRAEWQVYKEEISRFKEQ	TELIRRIAQRWRELPDSKKKIYQDAYRAEW	LPDSKKKIYQDAYRAEWQVYKEEISRFKEQ	P	E	13	1584.83	52	64	yes	yes	2;3;4	1.2342e-08	163.27	By MS/MS	By MS/MS	By MS/MS	By MS/MS	6	6	5	4	84189000	20957000	18824000	27357000	17051000	19890500	22204000	148	12	23445000	20828000	35832000	44201000
NEMKSWEEQMIEV	ELYIQHAKEDETRYHNEMKSWEEQMIEVGR	YHNEMKSWEEQMIEVGRKDLLRRTIKKQRK	ELYIQHAKEDETRYHNEMKSWEEQMIEVGR	YHNEMKSWEEQMIEVGRKDLLRRTIKKQRK	H	G	13	1651.72	172	184	yes	yes	2	3.4795e-21	228.83	By MS/MS	By MS/MS	By MS/MS	By MS/MS	2	2	2	2	86704000	19764000	19787000	30090000	17063000	19775500	23576500	674	19	22009000	21769000	39517000	44224000
EWQVYKEEISRFKEQLTPSQIM	LPDSKKKIYQDAYRAEWQVYKEEISRFKEQ	EISRFKEQLTPSQIMSLEKEIMDKHLKRKA	LPDSKKKIYQDAYRAEWQVYKEEISRFKEQ	EISRFKEQLTPSQIMSLEKEIMDKHLKRKA	A	S	22	2768.38	65	86	yes	yes	3	1.0379e-17	156.73	By MS/MS	By MS/MS	By MS/MS	By MS/MS	2	2	2	2	83097000	16890000	22385000	31412000	12411000	19637500	21911500	237	20	18832000	24639000	41059000	32175000
SLEKEIMDKHLKRKAMT	EISRFKEQLTPSQIMSLEKEIMDKHLKRKA	EKEIMDKHLKRKAMTKKKELTLLGKPKRPR	EISRFKEQLTPSQIMSLEKEIMDKHLKRKA	EKEIMDKHLKRKAMTKKKELTLLGKPKRPR	M	K	17	2057.11	87	103	yes	yes	4;5	4.7613e-14	157.03	By MS/MS	By MS/MS	By MS/MS	By MS/MS	4	4	4	4	94364000	14637000	24485000	41155000	14086000	19561000	27620500	893	15	16444000	27133000	54054000	36524000
WRELPDSKKKIYQDAYRA	PDAKTTELIRRIAQRWRELPDSKKKIYQDA	LPDSKKKIYQDAYRAEWQVYKEEISRFKEQ	PDAKTTELIRRIAQRWRELPDSKKKIYQDA	LPDSKKKIYQDAYRAEWQVYKEEISRFKEQ	R	E	18	2266.19	47	64	yes	yes	4;5	2.889e-28	195.46	By MS/MS	By MS/MS	By MS/MS	By MS/MS	4	4	4	4	82745000	20656000	18446000	31819000	11824000	19551000	21821500	1059	32	23423000	20317000	41832000	30624000
EWQVYKEEISRFKEQLTPSQI	LPDSKKKIYQDAYRAEWQVYKEEISRFKEQ	EEISRFKEQLTPSQIMSLEKEIMDKHLKRK	LPDSKKKIYQDAYRAEWQVYKEEISRFKEQ	EEISRFKEQLTPSQIMSLEKEIMDKHLKRK	A	M	21	2637.34	65	85	yes	yes	3;4	1.6386e-11	139.17	By MS/MS	By MS/MS	By MS/MS	By MS/MS	4	4	4	4	83867000	20692000	18045000	31054000	14075000	19368500	22564500	236	26	22883000	19897000	40919000	36479000
KGDSPQEKLKTVKENWKNLSD	RSAYNVYVAERFQEAKGDSPQEKLKTVKEN	EKLKTVKENWKNLSDSEKELYIQHAKEDET	RSAYNVYVAERFQEAKGDSPQEKLKTVKEN	EKLKTVKENWKNLSDSEKELYIQHAKEDET	A	S	21	2443.27	133	153	yes	yes	4;5	3.8619e-05	112.54	By MS/MS	By MS/MS	By matching	By matching	4	3	1	1	38591000	22734000	14371000	680170	805930	18552500	743050	450	9	25233000	15468000	938690	2070000
YKEEISRFKEQLTPSQIM	KKKIYQDAYRAEWQVYKEEISRFKEQLTPS	EISRFKEQLTPSQIMSLEKEIMDKHLKRKA	KKKIYQDAYRAEWQVYKEEISRFKEQLTPS	EISRFKEQLTPSQIMSLEKEIMDKHLKRKA	V	S	18	2226.14	69	86	yes	yes	2;3	2.3924e-17	165.58	By MS/MS	By MS/MS	By MS/MS	By MS/MS	4	4	4	4	96336000	18076000	18908000	40310000	19042000	18492000	29676000	1073	27	19815000	20793000	52919000	49316000
EWQVYKEEI	LPDSKKKIYQDAYRAEWQVYKEEISRFKEQ	QDAYRAEWQVYKEEISRFKEQLTPSQIMSL	LPDSKKKIYQDAYRAEWQVYKEEISRFKEQ	QDAYRAEWQVYKEEISRFKEQLTPSQIMSL	A	S	9	1222.59	65	73	yes	yes	2	0.00098331	182.53	By MS/MS	By MS/MS	By MS/MS	By MS/MS	2	2	2	2	83801000	18884000	18044000	30755000	16118000	18464000	23436500	228	6	21127000	19899000	40360000	41782000
QRWRELPDSKKKIYQDAYR	QNPDAKTTELIRRIAQRWRELPDSKKKIYQ	ELPDSKKKIYQDAYRAEWQVYKEEISRFKE	QNPDAKTTELIRRIAQRWRELPDSKKKIYQ	ELPDSKKKIYQDAYRAEWQVYKEEISRFKE	A	A	19	2479.31	45	63	yes	yes	4;5;6	2.2901e-07	126.88	By MS/MS	By MS/MS	By MS/MS	By matching	5	5	4	3	49833000	28509000	8408300	9891000	3024100	18458650	6457550	755	12	30488000	9248000	13079000	7843600
RFSKEQLPIFKAQNPDAKT	SVLASCPKKPVSSYLRFSKEQLPIFKAQNP	EQLPIFKAQNPDAKTTELIRRIAQRWRELP	SVLASCPKKPVSSYLRFSKEQLPIFKAQNP	EQLPIFKAQNPDAKTTELIRRIAQRWRELP	L	T	19	2217.19	18	36	yes	yes	4	2.8421e-36	223.51	By MS/MS	By MS/MS	By MS/MS	By MS/MS	2	2	2	2	76816000	18448000	18143000	27677000	12548000	18295500	20112500	786	16	20496000	20027000	36157000	32517000
KEEISRFKEQLTPSQIMS	KKIYQDAYRAEWQVYKEEISRFKEQLTPSQ	ISRFKEQLTPSQIMSLEKEIMDKHLKRKAM	KKIYQDAYRAEWQVYKEEISRFKEQLTPSQ	ISRFKEQLTPSQIMSLEKEIMDKHLKRKAM	Y	L	18	2150.1	70	87	yes	yes	2;3;4	3.0903e-07	120.63	By MS/MS	By MS/MS	By MS/MS	By MS/MS	5	6	6	6	86552000	17935000	18422000	34196000	15999000	18178500	25097500	413	21	20165000	20460000	44997000	41474000
NPDAKTTELIRRIA	YLRFSKEQLPIFKAQNPDAKTTELIRRIAQ	QNPDAKTTELIRRIAQRWRELPDSKKKIYQ	YLRFSKEQLPIFKAQNPDAKTTELIRRIAQ	QNPDAKTTELIRRIAQRWRELPDSKKKIYQ	Q	Q	14	1596.89	31	44	yes	yes	4	0.0001789	117.03	By MS/MS	By MS/MS	By MS/MS	By MS/MS	2	2	2	2	78691000	20609000	15692000	27834000	14556000	18150500	21195000	688	8	22992000	17251000	36437000	37790000
QEAKGDSPQEKL	KRPRSAYNVYVAERFQEAKGDSPQEKLKTV	ERFQEAKGDSPQEKLKTVKENWKNLSDSEK	KRPRSAYNVYVAERFQEAKGDSPQEKLKTV	ERFQEAKGDSPQEKLKTVKENWKNLSDSEK	F	K	12	1328.66	130	141	yes	yes	2;3	7.1619e-22	241.39	By MS/MS	By MS/MS	By MS/MS	By MS/MS	4	4	4	4	108590000	9451300	22387000	47666000	29082000	15919150	38374000	725	17	10762000	24654000	62662000	75289000
MSLEKEIMDKHLKRKAMT	EEISRFKEQLTPSQIMSLEKEIMDKHLKRK	EKEIMDKHLKRKAMTKKKELTLLGKPKRPR	EEISRFKEQLTPSQIMSLEKEIMDKHLKRK	EKEIMDKHLKRKAMTKKKELTLLGKPKRPR	I	K	18	2188.15	86	103	yes	yes	4;5	1.9806e-11	137.52	By MS/MS	By MS/MS	By MS/MS	By MS/MS	4	4	4	4	81490000	12898000	17203000	37345000	14045000	15050500	25695000	657	35	14541000	18965000	49077000	36453000
SDSEKELYIQHAKEDETRYHNEMKS	PQEKLKTVKENWKNLSDSEKELYIQHAKED	HAKEDETRYHNEMKSWEEQMIEVGRKDLLR	PQEKLKTVKENWKNLSDSEKELYIQHAKED	HAKEDETRYHNEMKSWEEQMIEVGRKDLLR	L	W	25	3066.4	152	176	yes	yes	4;5	7.9881e-48	226.39	By MS/MS	By matching	By MS/MS	By MS/MS	4	3	4	3	88205000	15902000	13994000	41298000	17011000	14948000	29154500	848	14	18014000	15652000	54597000	44093000
WKNLSDSEKELYIQHA	KGDSPQEKLKTVKENWKNLSDSEKELYIQH	KNLSDSEKELYIQHAKEDETRYHNEMKSWE	KGDSPQEKLKTVKENWKNLSDSEKELYIQH	KNLSDSEKELYIQHAKEDETRYHNEMKSWE	N	K	16	1959.97	148	163	yes	yes	2;3;4	3.2446e-22	195.15	By MS/MS	By MS/MS	By MS/MS	By MS/MS	6	6	6	6	59871000	15272000	13104000	20628000	10867000	14188000	15747500	1055	28	16926000	14512000	27014000	28158000
LSDSEKELYIQHAKEDETRYHNEM	SPQEKLKTVKENWKNLSDSEKELYIQHAKE	IQHAKEDETRYHNEMKSWEEQMIEVGRKDL	SPQEKLKTVKENWKNLSDSEKELYIQHAKE	IQHAKEDETRYHNEMKSWEEQMIEVGRKDL	N	K	24	2964.36	151	174	yes	yes	4;5;6	1.6211e-18	164.65	By MS/MS	By MS/MS	By MS/MS	By MS/MS	5	6	6	6	75993000	12462000	15288000	28911000	19331000	13875000	24121000	611	32	14048000	16903000	37880000	50125000
AEECAAALEHHHHHH	KDLLRRTIKKQRKYGAEECAAALEHHHHHH	AEECAAALEHHHHHH_______________	KDLLRRTIKKQRKYGAEECAAALEHHHHHH		G	-	15	1784.76	202	216	yes	yes	2;3;4	1.365e-12	163.94	By MS/MS	By MS/MS	By MS/MS	By MS/MS	6	6	6	6	50841000	11127000	15966000	16725000	7024200	13546500	11874600	18	10	12639000	17586000	21942000	18207000
SKEQLPIFKAQ	LASCPKKPVSSYLRFSKEQLPIFKAQNPDA	YLRFSKEQLPIFKAQNPDAKTTELIRRIAQ	LASCPKKPVSSYLRFSKEQLPIFKAQNPDA	YLRFSKEQLPIFKAQNPDAKTTELIRRIAQ	F	N	11	1287.72	20	30	yes	yes	2;3	3.1089e-10	211.86	By MS/MS	By MS/MS	By MS/MS	By MS/MS	4	4	4	4	54904000	13327000	12740000	17676000	11161000	13033500	14418500	880	8	14765000	13989000	23161000	28934000
VKENWKNLSD	FQEAKGDSPQEKLKTVKENWKNLSDSEKEL	EKLKTVKENWKNLSDSEKELYIQHAKEDET	FQEAKGDSPQEKLKTVKENWKNLSDSEKEL	EKLKTVKENWKNLSDSEKELYIQHAKEDET	T	S	10	1231.62	144	153	yes	yes	2;3	1.4253e-07	197.21	By MS/MS	By MS/MS		By matching	3	4		1	26093000	10759000	15041000	0	293520	12900000	146760	1025	5	11958000	16712000	0	767640
QVYKEEISRF	DSKKKIYQDAYRAEWQVYKEEISRFKEQLT	YRAEWQVYKEEISRFKEQLTPSQIMSLEKE	DSKKKIYQDAYRAEWQVYKEEISRFKEQLT	YRAEWQVYKEEISRFKEQLTPSQIMSLEKE	W	K	10	1297.67	67	76	yes	yes	2;3	0.00077712	151.07	By MS/MS	By MS/MS	By MS/MS	By MS/MS	4	4	4	4	67415000	12727000	12867000	29227000	12593000	12797000	20910000	759	13	13846000	14242000	38380000	32637000
DSEKELYIQHAKEDETRYHNEM	QEKLKTVKENWKNLSDSEKELYIQHAKEDE	IQHAKEDETRYHNEMKSWEEQMIEVGRKDL	QEKLKTVKENWKNLSDSEKELYIQHAKEDE	IQHAKEDETRYHNEMKSWEEQMIEVGRKDL	S	K	22	2764.24	153	174	yes	yes	4;5	3.2048e-26	190.31	By MS/MS	By MS/MS	By MS/MS	By MS/MS	4	3	3	4	63905000	13551000	11723000	24299000	14332000	12637000	19315500	147	20	15309000	13129000	31752000	37118000
KTVKENWKNLSDSEKELYIQ	ERFQEAKGDSPQEKLKTVKENWKNLSDSEK	NWKNLSDSEKELYIQHAKEDETRYHNEMKS	ERFQEAKGDSPQEKLKTVKENWKNLSDSEK	NWKNLSDSEKELYIQHAKEDETRYHNEMKS	L	H	20	2451.26	142	161	yes	yes	3;4	1.7221e-07	129.46	By MS/MS	By MS/MS	By MS/MS	By MS/MS	3	3	4	3	72626000	14023000	10626000	35528000	12448000	12324500	23988000	506	18	15709000	12382000	46470000	32236000
YKEEISRFKEQLTPSQI	KKKIYQDAYRAEWQVYKEEISRFKEQLTPS	EEISRFKEQLTPSQIMSLEKEIMDKHLKRK	KKKIYQDAYRAEWQVYKEEISRFKEQLTPS	EEISRFKEQLTPSQIMSLEKEIMDKHLKRK	V	M	17	2095.09	69	85	yes	yes	3;4	1.5189e-10	137.19	By MS/MS	By MS/MS	By MS/MS	By MS/MS	4	4	4	2	50367000	11613000	11730000	21389000	5634500	11671500	13511750	1072	18	12979000	13000000	28122000	14606000
YNVYVAERFQEAKGDSPQEKLKT	KELTLLGKPKRPRSAYNVYVAERFQEAKGD	FQEAKGDSPQEKLKTVKENWKNLSDSEKEL	KELTLLGKPKRPRSAYNVYVAERFQEAKGD	FQEAKGDSPQEKLKTVKENWKNLSDSEKEL	A	V	23	2699.36	121	143	yes	yes	4;5	2.2813e-07	117.38	By MS/MS	By MS/MS	By MS/MS	By MS/MS	3	4	2	4	36073000	8875000	13948000	4899900	8350200	11411500	6625050	1086	12	10261000	15390000	6354300	21660000
EWQVYKEEISR	LPDSKKKIYQDAYRAEWQVYKEEISRFKEQ	AYRAEWQVYKEEISRFKEQLTPSQIMSLEK	LPDSKKKIYQDAYRAEWQVYKEEISRFKEQ	AYRAEWQVYKEEISRFKEQLTPSQIMSLEK	A	F	11	1465.72	65	75	yes	yes	2	3.1962e-07	189.13	By MS/MS	By MS/MS	By matching	By matching	2	2	2	2	27133000	19033000	3239000	3562300	1299300	11136000	2430800	230	4	21382000	3577200	4683900	3371100
MKSWEEQMIEV	YIQHAKEDETRYHNEMKSWEEQMIEVGRKD	YHNEMKSWEEQMIEVGRKDLLRRTIKKQRK	YIQHAKEDETRYHNEMKSWEEQMIEVGRKD	YHNEMKSWEEQMIEVGRKDLLRRTIKKQRK	E	G	11	1408.64	174	184	yes	yes	2	7.8839e-07	182.46	By MS/MS	By MS/MS	By matching		2	2	2		22665000	11530000	10551000	584470	0	11040500	292235	645	8	12782000	11644000	767320	0
MSLEKEIMDKHL	EEISRFKEQLTPSQIMSLEKEIMDKHLKRK	SQIMSLEKEIMDKHLKRKAMTKKKELTLLG	EEISRFKEQLTPSQIMSLEKEIMDKHLKRK	SQIMSLEKEIMDKHLKRKAMTKKKELTLLG	I	K	12	1472.74	86	97	yes	yes	3	2.5861e-06	156.08	By MS/MS	By MS/MS	By MS/MS	By MS/MS	2	2	2	2	55743000	12183000	9543900	23326000	10691000	10863450	17008500	654	9	13740000	10568000	30612000	27706000
KSWEEQMIEVGRKDLLRRTIKKQ	IQHAKEDETRYHNEMKSWEEQMIEVGRKDL	EVGRKDLLRRTIKKQRKYGAEECAAALEHH	IQHAKEDETRYHNEMKSWEEQMIEVGRKDL	EVGRKDLLRRTIKKQRKYGAEECAAALEHH	M	R	23	2870.59	175	197	yes	yes	5;6	1.0644e-07	126.91	By MS/MS	By MS/MS	By MS/MS	By MS/MS	2	2	2	3	130180000	10552000	11100000	57481000	51051000	10826000	54266000	498	28	11699000	12279000	75775000	131550000
AMTKKKELTLLGKPKRPRSA	MSLEKEIMDKHLKRKAMTKKKELTLLGKPK	KELTLLGKPKRPRSAYNVYVAERFQEAKGD	MSLEKEIMDKHLKRKAMTKKKELTLLGKPK	KELTLLGKPKRPRSAYNVYVAERFQEAKGD	K	Y	20	2252.35	101	120	yes	yes	5;6	2.0612e-07	128.32	By MS/MS	By MS/MS	By MS/MS	By MS/MS	4	4	3	4	31713000	8186400	12706000	6524300	4296200	10446200	5410250	70	8	9115900	13995000	8601000	11141000
QEAKGDSPQEKLKTV	KRPRSAYNVYVAERFQEAKGDSPQEKLKTV	QEAKGDSPQEKLKTVKENWKNLSDSEKELY	KRPRSAYNVYVAERFQEAKGDSPQEKLKTV	QEAKGDSPQEKLKTVKENWKNLSDSEKELY	F	K	15	1656.87	130	144	yes	yes	2;3;4	1.2862e-12	164.53	By MS/MS	By MS/MS	By MS/MS	By MS/MS	6	6	6	5	49012000	9404600	11432000	20312000	7863500	10418300	14087750	727	26	10425000	12761000	26738000	20421000
KEQLPIFKAQNPDAKTTEL	ASCPKKPVSSYLRFSKEQLPIFKAQNPDAK	PIFKAQNPDAKTTELIRRIAQRWRELPDSK	ASCPKKPVSSYLRFSKEQLPIFKAQNPDAK	PIFKAQNPDAKTTELIRRIAQRWRELPDSK	S	I	19	2170.16	21	39	yes	yes	3;4	9.2214e-29	199.12	By MS/MS	By MS/MS	By MS/MS	By MS/MS	4	4	4	4	45192000	10762000	9322500	16931000	8176000	10042250	12553500	426	19	11912000	10342000	22186000	21183000
YKEEISRFKEQLTPSQIMSLEKEI	KKKIYQDAYRAEWQVYKEEISRFKEQLTPS	EQLTPSQIMSLEKEIMDKHLKRKAMTKKKE	KKKIYQDAYRAEWQVYKEEISRFKEQLTPS	EQLTPSQIMSLEKEIMDKHLKRKAMTKKKE	V	M	24	2925.52	69	92	yes	yes	4;5	2.7217e-36	207.22	By MS/MS	By MS/MS	By MS/MS	By MS/MS	3	4	4	3	36684000	7521700	12154000	12169000	4839600	9837850	8504300	1076	26	8054700	13407000	16010000	12571000
KEQLTPSQIMSLEKEIM	YRAEWQVYKEEISRFKEQLTPSQIMSLEKE	QLTPSQIMSLEKEIMDKHLKRKAMTKKKEL	YRAEWQVYKEEISRFKEQLTPSQIMSLEKE	QLTPSQIMSLEKEIMDKHLKRKAMTKKKEL	F	D	17	2004.03	77	93	yes	yes	2;3	3.3958e-08	133.45	By MS/MS	By MS/MS	By MS/MS	By MS/MS	4	4	4	3	33787000	9194000	10220000	11110000	3263300	9707000	7186650	433	13	10364000	11272000	14682000	8398500
SYLRFSKEQLPIF	______________________________	VSSYLRFSKEQLPIFKAQNPDAKTTELIRR	_MSSVLASCPKKPVSSYLRFSKEQLPIFKA	VSSYLRFSKEQLPIFKAQNPDAKTTELIRR	S	K	13	1626.88	15	27	yes	yes	2;3	0.00044117	116.51	By MS/MS	By MS/MS	By MS/MS	By MS/MS	4	4	4	2	22780000	9424200	9694800	2744700	916280	9559500	1830490	921	11	10476000	10693000	3593700	2353400
TPSQIMSLEKEI	WQVYKEEISRFKEQLTPSQIMSLEKEIMDK	EQLTPSQIMSLEKEIMDKHLKRKAMTKKKE	WQVYKEEISRFKEQLTPSQIMSLEKEIMDK	EQLTPSQIMSLEKEIMDKHLKRKAMTKKKE	L	M	12	1374.71	81	92	yes	yes	2	1.0089e-29	261.22	By MS/MS	By MS/MS		By MS/MS	2	2		2	26342000	8433100	9766800	0	8141900	9099950	4070950	971	4	9394400	10699000	0	21102000
MDKHLKRKAM	EQLTPSQIMSLEKEIMDKHLKRKAMTKKKE	LEKEIMDKHLKRKAMTKKKELTLLGKPKRP	EQLTPSQIMSLEKEIMDKHLKRKAMTKKKE	LEKEIMDKHLKRKAMTKKKELTLLGKPKRP	I	T	10	1256.68	93	102	yes	yes	2;3	0.01125	107.15	By MS/MS	By MS/MS	By MS/MS	By MS/MS	3	4	3	3	31801000	5414300	12446000	6574300	7366100	8930150	6970200	622	9	6448700	13913000	8882900	19116000
YNVYVAERF	KELTLLGKPKRPRSAYNVYVAERFQEAKGD	KRPRSAYNVYVAERFQEAKGDSPQEKLKTV	KELTLLGKPKRPRSAYNVYVAERFQEAKGD	KRPRSAYNVYVAERFQEAKGDSPQEKLKTV	A	Q	9	1159.57	121	129	yes	yes	2	0.022555	108.98	By MS/MS	By MS/MS	By MS/MS	By MS/MS	2	2	2	2	31496000	8834900	9016800	8028900	5615800	8925850	6822350	1083	9	9763600	9918100	10556000	14563000
LSDSEKELYIQ	SPQEKLKTVKENWKNLSDSEKELYIQHAKE	NWKNLSDSEKELYIQHAKEDETRYHNEMKS	SPQEKLKTVKENWKNLSDSEKELYIQHAKE	NWKNLSDSEKELYIQHAKEDETRYHNEMKS	N	H	11	1323.66	151	161	yes	yes	2	6.5338e-19	236.92	By MS/MS	By MS/MS	By MS/MS	By MS/MS	2	2	2	2	41083000	8626600	8518800	15043000	8894700	8572700	11968850	609	12	9547400	9407200	19719000	23055000
FSKEQLPIF	VLASCPKKPVSSYLRFSKEQLPIFKAQNPD	VSSYLRFSKEQLPIFKAQNPDAKTTELIRR	VLASCPKKPVSSYLRFSKEQLPIFKAQNPD	VSSYLRFSKEQLPIFKAQNPDAKTTELIRR	R	K	9	1107.6	19	27	yes	yes	2	0.015149	139.88	By MS/MS	By MS/MS	By MS/MS	By MS/MS	2	2	2	1	28456000	8701200	8192500	9128000	2434000	8446850	5781000	250	9	9612400	9036700	11964000	6365800
SDSEKELYIQHAKEDETRYH	PQEKLKTVKENWKNLSDSEKELYIQHAKED	ELYIQHAKEDETRYHNEMKSWEEQMIEVGR	PQEKLKTVKENWKNLSDSEKELYIQHAKED	ELYIQHAKEDETRYHNEMKSWEEQMIEVGR	L	N	20	2477.15	152	171	yes	yes	4;5	9.4033e-35	201.37	By MS/MS	By MS/MS	By MS/MS	By MS/MS	4	4	4	4	42856000	7765800	8211500	18204000	8674200	7988650	13439100	845	22	8637000	9159600	23901000	22474000
LEKEIMDKHLK	ISRFKEQLTPSQIMSLEKEIMDKHLKRKAM	QIMSLEKEIMDKHLKRKAMTKKKELTLLGK	ISRFKEQLTPSQIMSLEKEIMDKHLKRKAM	QIMSLEKEIMDKHLKRKAMTKKKELTLLGK	S	R	11	1382.76	88	98	yes	yes	3;4	2.4718e-09	203.51	By MS/MS	By MS/MS	By MS/MS	By MS/MS	3	4	3	2	20363000	6845900	8151700	4156000	1209600	7498800	2682800	543	9	8003300	9071100	5337400	3133400
IQHAKEDETRYHNEMKS	KENWKNLSDSEKELYIQHAKEDETRYHNEM	HAKEDETRYHNEMKSWEEQMIEVGRKDLLR	KENWKNLSDSEKELYIQHAKEDETRYHNEM	HAKEDETRYHNEMKSWEEQMIEVGRKDLLR	Y	W	17	2114.98	160	176	yes	yes	3;4;5	3.1797e-11	151.04	By MS/MS	By MS/MS	By MS/MS	By MS/MS	5	4	6	6	35569000	6700200	8291500	13140000	7437000	7495850	10288500	382	18	7338100	9244000	17369000	19282000
LSDSEKELYI	SPQEKLKTVKENWKNLSDSEKELYIQHAKE	ENWKNLSDSEKELYIQHAKEDETRYHNEMK	SPQEKLKTVKENWKNLSDSEKELYIQHAKE	ENWKNLSDSEKELYIQHAKEDETRYHNEMK	N	Q	10	1195.6	151	160	yes	yes	2	8.7908e-08	203.29	By MS/MS	By MS/MS	By MS/MS	By MS/MS	2	2	2	2	37744000	8069700	6660900	13775000	9238500	7365300	11506750	608	10	8950300	7340600	18068000	23954000
KGDSPQEKLKTVKEN	RSAYNVYVAERFQEAKGDSPQEKLKTVKEN	KGDSPQEKLKTVKENWKNLSDSEKELYIQH	RSAYNVYVAERFQEAKGDSPQEKLKTVKEN	KGDSPQEKLKTVKENWKNLSDSEKELYIQH	A	W	15	1699.91	133	147	yes	yes	3;4	9.992e-28	223.76	By MS/MS	By MS/MS	By MS/MS	By MS/MS	4	3	4	4	50490000	8624100	5364600	26475000	10027000	6994350	18251000	445	7	9766300	5834900	34831000	25975000
KENWKNLSDSEKELY	QEAKGDSPQEKLKTVKENWKNLSDSEKELY	KENWKNLSDSEKELYIQHAKEDETRYHNEM	QEAKGDSPQEKLKTVKENWKNLSDSEKELY	KENWKNLSDSEKELYIQHAKEDETRYHNEM	V	I	15	1881.91	145	159	yes	yes	3	2.53e-12	155.22	By MS/MS	By MS/MS	By MS/MS	By MS/MS	2	2	2	2	29680000	6404700	7152900	10563000	5559900	6778800	8061450	420	5	7156400	7905500	13820000	14430000
KTVKENWKNLSDSEKELYI	ERFQEAKGDSPQEKLKTVKENWKNLSDSEK	ENWKNLSDSEKELYIQHAKEDETRYHNEMK	ERFQEAKGDSPQEKLKTVKENWKNLSDSEK	ENWKNLSDSEKELYIQHAKEDETRYHNEMK	L	Q	19	2323.21	142	160	yes	yes	4	9.0936e-12	148.24	By MS/MS	By MS/MS	By MS/MS	By MS/MS	2	2	2	2	28054000	6603600	6942900	9183800	5323400	6773250	7253600	505	15	7345700	7693500	12099000	13801000
RELPDSKKKIYQ	DAKTTELIRRIAQRWRELPDSKKKIYQDAY	QRWRELPDSKKKIYQDAYRAEWQVYKEEIS	DAKTTELIRRIAQRWRELPDSKKKIYQDAY	QRWRELPDSKKKIYQDAYRAEWQVYKEEIS	W	D	12	1503.84	48	59	yes	yes	3;4	1.4435e-06	164.11	By MS/MS	By MS/MS	By MS/MS	By MS/MS	4	4	4	4	45265000	6798700	6608200	21063000	10795000	6703450	15929000	769	11	7574900	7233800	27717000	27963000
KEQLTPSQI	YRAEWQVYKEEISRFKEQLTPSQIMSLEKE	EEISRFKEQLTPSQIMSLEKEIMDKHLKRK	YRAEWQVYKEEISRFKEQLTPSQIMSLEKE	EEISRFKEQLTPSQIMSLEKEIMDKHLKRK	F	M	9	1042.57	77	85	yes	yes	2	0.013302	150.17	By MS/MS	By MS/MS	By MS/MS	By MS/MS	2	2	2	2	32971000	6793800	6605500	12478000	7094100	6699650	9786050	428	4	7592500	7242000	16444000	18403000
KEEISRFKEQLTPSQIMSL	KKIYQDAYRAEWQVYKEEISRFKEQLTPSQ	SRFKEQLTPSQIMSLEKEIMDKHLKRKAMT	KKIYQDAYRAEWQVYKEEISRFKEQLTPSQ	SRFKEQLTPSQIMSLEKEIMDKHLKRKAMT	Y	E	19	2263.19	70	88	yes	yes	3;4	2.8951e-05	113.29	By MS/MS	By matching	By MS/MS	By MS/MS	4	4	4	4	28902000	6618400	6428100	10427000	5428400	6523250	7927700	414	7	7276800	7123600	13741000	14060000
KEIMDKHLKRKA	RFKEQLTPSQIMSLEKEIMDKHLKRKAMTK	SLEKEIMDKHLKRKAMTKKKELTLLGKPKR	RFKEQLTPSQIMSLEKEIMDKHLKRKAMTK	SLEKEIMDKHLKRKAMTKKKELTLLGKPKR	E	M	12	1495.87	90	101	yes	yes	3;4	0.0043309	112.51	By MS/MS	By MS/MS	By matching	By matching	4	4	4	3	15365000	7042600	5893000	1759600	669830	6467800	1214715	416	6	7932600	6515300	2315600	1730000
IFKAQNPDAKTTELIRRIA	KPVSSYLRFSKEQLPIFKAQNPDAKTTELI	QNPDAKTTELIRRIAQRWRELPDSKKKIYQ	KPVSSYLRFSKEQLPIFKAQNPDAKTTELI	QNPDAKTTELIRRIAQRWRELPDSKKKIYQ	P	Q	19	2184.24	26	44	yes	yes	4;5	3.8489e-07	121.19	By MS/MS	By MS/MS	By MS/MS	By MS/MS	4	4	4	4	20915000	6362500	6388800	4885800	3277900	6375650	4081850	370	6	6954000	7106100	6423500	8505900
VKENWKNLSDSEKELYIQH	FQEAKGDSPQEKLKTVKENWKNLSDSEKEL	WKNLSDSEKELYIQHAKEDETRYHNEMKSW	FQEAKGDSPQEKLKTVKENWKNLSDSEKEL	WKNLSDSEKELYIQHAKEDETRYHNEMKSW	T	A	19	2359.18	144	162	yes	yes	4	3.1551e-43	238.65	By MS/MS	By MS/MS	By MS/MS	By MS/MS	2	2	2	2	19958000	6633600	5843200	5095400	2385600	6238400	3740500	1030	11	7397300	6417600	6756000	6180100
ERFQEAKGDSPQEKLKTVKENWKN	GKPKRPRSAYNVYVAERFQEAKGDSPQEKL	SPQEKLKTVKENWKNLSDSEKELYIQHAKE	GKPKRPRSAYNVYVAERFQEAKGDSPQEKL	SPQEKLKTVKENWKNLSDSEKELYIQHAKE	A	L	24	2888.48	127	150	yes	yes	5;6	2.8875e-08	132.1	By MS/MS	By MS/MS	By MS/MS	By MS/MS	2	2	3	3	46097000	5463600	6389600	23339000	10904000	5926600	17121500	216	4	6162100	7042700	30420000	28294000
KNLSDSEKELYIQHA	GDSPQEKLKTVKENWKNLSDSEKELYIQHA	KNLSDSEKELYIQHAKEDETRYHNEMKSWE	GDSPQEKLKTVKENWKNLSDSEKELYIQHA	KNLSDSEKELYIQHAKEDETRYHNEMKSWE	W	K	15	1773.89	149	163	yes	yes	3	3.6891e-34	245.48	By MS/MS	By MS/MS	By MS/MS	By MS/MS	2	2	2	2	26613000	5825700	5896600	9398800	5492300	5861150	7445550	473	11	6470600	6545500	12383000	14222000
LSDSEKELY	SPQEKLKTVKENWKNLSDSEKELYIQHAKE	KENWKNLSDSEKELYIQHAKEDETRYHNEM	SPQEKLKTVKENWKNLSDSEKELYIQHAKE	KENWKNLSDSEKELYIQHAKEDETRYHNEM	N	I	9	1082.51	151	159	yes	yes	2	0.0043121	169.12	By MS/MS	By MS/MS	By MS/MS	By MS/MS	2	2	2	2	26871000	5972500	5716500	9330000	5852000	5844500	7591000	607	12	6664600	6354000	12257000	15170000
SKEQLPIFK	LASCPKKPVSSYLRFSKEQLPIFKAQNPDA	SSYLRFSKEQLPIFKAQNPDAKTTELIRRI	LASCPKKPVSSYLRFSKEQLPIFKAQNPDA	SSYLRFSKEQLPIFKAQNPDAKTTELIRRI	F	A	9	1088.62	20	28	yes	yes	2	1.1621e-05	195.7	By MS/MS	By MS/MS	By MS/MS	By matching	2	2	2	2	14296000	9742100	1897200	1676000	980320	5819650	1328160	878	5	10705000	2103800	2190500	2540600
IYQDAYRA	RIAQRWRELPDSKKKIYQDAYRAEWQVYKE	LPDSKKKIYQDAYRAEWQVYKEEISRFKEQ	RIAQRWRELPDSKKKIYQDAYRAEWQVYKE	LPDSKKKIYQDAYRAEWQVYKEEISRFKEQ	K	E	8	998.482	57	64	yes	yes	2	0.035786	114.6	By MS/MS	By MS/MS			2	1			11620000	8310900	3308700	0	0	5809800	0	401	1	9376300	3410700	0	0
KPKRPRSAYNVYVAERFQEA	KRKAMTKKKELTLLGKPKRPRSAYNVYVAE	RSAYNVYVAERFQEAKGDSPQEKLKTVKEN	KRKAMTKKKELTLLGKPKRPRSAYNVYVAE	RSAYNVYVAERFQEAKGDSPQEKLKTVKEN	G	K	20	2408.27	113	132	yes	yes	4	1.812e-17	162.15	By MS/MS	By MS/MS	By MS/MS	By MS/MS	2	2	2	2	19942000	3981900	7613000	4322200	4025000	5797450	4173600	477	14	4555500	8446300	5654800	10427000
ERFQEAKGDSPQE	GKPKRPRSAYNVYVAERFQEAKGDSPQEKL	VAERFQEAKGDSPQEKLKTVKENWKNLSDS	GKPKRPRSAYNVYVAERFQEAKGDSPQEKL	VAERFQEAKGDSPQEKLKTVKENWKNLSDS	A	K	13	1519.69	127	139	yes	yes	2;3	0.002901	106.17	By MS/MS	By MS/MS			4	4			11551000	6218500	5332600	0	0	5775550	0	212	7	6840500	5937900	0	0
EWQVYKEEISRFKEQ	LPDSKKKIYQDAYRAEWQVYKEEISRFKEQ	EWQVYKEEISRFKEQLTPSQIMSLEKEIMD	LPDSKKKIYQDAYRAEWQVYKEEISRFKEQ	EWQVYKEEISRFKEQLTPSQIMSLEKEIMD	A	L	15	1997.98	65	79	yes	yes	3;4	2.2452e-12	157.35	By MS/MS	By MS/MS	By MS/MS	By MS/MS	4	4	4	3	23796000	6345600	4863800	8745400	3841000	5604700	6293200	232	14	7044700	5386700	11439000	9919700
KENWKNLSDSEKELYI	QEAKGDSPQEKLKTVKENWKNLSDSEKELY	ENWKNLSDSEKELYIQHAKEDETRYHNEMK	QEAKGDSPQEKLKTVKENWKNLSDSEKELY	ENWKNLSDSEKELYIQHAKEDETRYHNEMK	V	Q	16	1994.99	145	160	yes	yes	3	1.3311e-06	122.93	By MS/MS	By MS/MS	By MS/MS	By MS/MS	2	2	2	2	28160000	5073100	6006000	11450000	5631300	5539550	8540650	421	10	5660600	6649900	14925000	14605000
GRKDLLRRTI	YHNEMKSWEEQMIEVGRKDLLRRTIKKQRK	QMIEVGRKDLLRRTIKKQRKYGAEECAAAL	YHNEMKSWEEQMIEVGRKDLLRRTIKKQRK	QMIEVGRKDLLRRTIKKQRKYGAEECAAAL	V	K	10	1226.76	185	194	yes	yes	4	0.0074794	111.86	By MS/MS	By MS/MS	By MS/MS	By MS/MS	2	2	2	1	26176000	5668800	5128200	12535000	2844000	5398500	7689500	323	3	6360300	5627900	16262000	7304600
KENWKNLS	QEAKGDSPQEKLKTVKENWKNLSDSEKELY	QEKLKTVKENWKNLSDSEKELYIQHAKEDE	QEAKGDSPQEKLKTVKENWKNLSDSEKELY	QEKLKTVKENWKNLSDSEKELYIQHAKEDE	V	D	8	1017.52	145	152	yes	yes	2	1.7136e-08	215.42	By MS/MS	By MS/MS	By matching	By MS/MS	1	2	2	2	27697000	3888400	6460200	10339000	7009400	5174300	8674200	419	5	4814700	7139700	13609000	18170000
KENWKNLSDSEKELYIQ	QEAKGDSPQEKLKTVKENWKNLSDSEKELY	NWKNLSDSEKELYIQHAKEDETRYHNEMKS	QEAKGDSPQEKLKTVKENWKNLSDSEKELY	NWKNLSDSEKELYIQHAKEDETRYHNEMKS	V	H	17	2123.05	145	161	yes	yes	3	8.8547e-11	144.5	By MS/MS	By MS/MS	By MS/MS	By MS/MS	2	2	2	2	21492000	4900900	4513300	8048700	4029400	4707100	6039050	422	15	5416200	4955700	10560000	10451000
LEKEIMDKHLKR	ISRFKEQLTPSQIMSLEKEIMDKHLKRKAM	IMSLEKEIMDKHLKRKAMTKKKELTLLGKP	ISRFKEQLTPSQIMSLEKEIMDKHLKRKAM	IMSLEKEIMDKHLKRKAMTKKKELTLLGKP	S	K	12	1538.86	88	99	yes	yes	3;4	1.7651e-11	200.44	By MS/MS	By MS/MS	By MS/MS	By MS/MS	3	2	3	4	29454000	4744500	4643000	12355000	7711700	4693750	10033350	544	9	5341800	5131000	16379000	20010000
VAERFQEA	LLGKPKRPRSAYNVYVAERFQEAKGDSPQE	RSAYNVYVAERFQEAKGDSPQEKLKTVKEN	LLGKPKRPRSAYNVYVAERFQEAKGDSPQE	RSAYNVYVAERFQEAKGDSPQEKLKTVKEN	Y	K	8	948.466	125	132	yes	yes	2	0.033429	152.63	By MS/MS	By MS/MS	By MS/MS	By matching	2	2	2	2	16286000	4817800	3875300	4743100	2849800	4346550	3796450	987	4	5381100	4299800	6203700	7381300
YIQHAKEDETRYHNEM	VKENWKNLSDSEKELYIQHAKEDETRYHNE	IQHAKEDETRYHNEMKSWEEQMIEVGRKDL	VKENWKNLSDSEKELYIQHAKEDETRYHNE	IQHAKEDETRYHNEMKSWEEQMIEVGRKDL	L	K	16	2062.92	159	174	yes	yes	3;4	0.00012427	106.52	By MS/MS	By MS/MS	By MS/MS	By MS/MS	4	4	4	4	20675000	3890500	4343300	8621800	3819500	4116900	6220650	1067	6	4342400	4868400	11306000	9906700
RFSKEQLPIFKAQNPDA	SVLASCPKKPVSSYLRFSKEQLPIFKAQNP	SKEQLPIFKAQNPDAKTTELIRRIAQRWRE	SVLASCPKKPVSSYLRFSKEQLPIFKAQNP	SKEQLPIFKAQNPDAKTTELIRRIAQRWRE	L	K	17	1988.05	18	34	yes	yes	3	8.6981e-11	144.68	By MS/MS	By MS/MS	By MS/MS	By MS/MS	2	2	2	2	14252000	3824300	3833300	4267900	2326300	3828800	3297100	785	15	4314500	4243000	5612300	6030700
VSSYLRFS	______________________________	ASCPKKPVSSYLRFSKEQLPIFKAQNPDAK	___MSSVLASCPKKPVSSYLRFSKEQLPIF	ASCPKKPVSSYLRFSKEQLPIFKAQNPDAK	P	K	8	957.492	13	20	yes	yes	2	0.054477	106.36	By MS/MS	By matching	By matching	By matching	2	2	2	2	20594000	4086100	3381100	8575100	4552200	3733600	6563650	1041	1	4540700	3706600	11250000	11798000
LPIFKAQNPDAKTTELIRRIA	PKKPVSSYLRFSKEQLPIFKAQNPDAKTTE	QNPDAKTTELIRRIAQRWRELPDSKKKIYQ	PKKPVSSYLRFSKEQLPIFKAQNPDAKTTE	QNPDAKTTELIRRIAQRWRELPDSKKKIYQ	Q	Q	21	2394.37	24	44	yes	yes	4	0.00015836	102.33	By MS/MS	By MS/MS	By MS/MS	By MS/MS	2	2	1	2	9749900	3473500	3117700	1774300	1384400	3295600	1579350	592	7	3825400	3420100	2223900	3586400
EWQVYKEEISRFKEQLTP	LPDSKKKIYQDAYRAEWQVYKEEISRFKEQ	VYKEEISRFKEQLTPSQIMSLEKEIMDKHL	LPDSKKKIYQDAYRAEWQVYKEEISRFKEQ	VYKEEISRFKEQLTPSQIMSLEKEIMDKHL	A	S	18	2309.17	65	82	yes	yes	3	8.5011e-05	106.36	By MS/MS	By MS/MS	By MS/MS	By MS/MS	2	2	2	1	14186000	3175600	3123700	6738500	1147900	3149650	3943200	234	14	3554100	3451800	8891100	3002200
TPSQIMSLEKEIMD	WQVYKEEISRFKEQLTPSQIMSLEKEIMDK	LTPSQIMSLEKEIMDKHLKRKAMTKKKELT	WQVYKEEISRFKEQLTPSQIMSLEKEIMDK	LTPSQIMSLEKEIMDKHLKRKAMTKKKELT	L	K	14	1620.77	81	94	yes	yes	2	7.1563e-13	186.13	By MS/MS	By MS/MS	By matching	By matching	2	2	2	1	6505800	3229000	3011600	205710	59592	3120300	132651	973	10	3594000	3298300	268690	153060
NEMKSWEEQM	ELYIQHAKEDETRYHNEMKSWEEQMIEVGR	ETRYHNEMKSWEEQMIEVGRKDLLRRTIKK	ELYIQHAKEDETRYHNEMKSWEEQMIEVGR	ETRYHNEMKSWEEQMIEVGRKDLLRRTIKK	H	I	10	1310.53	172	181	yes	yes	2	4.9459e-25	259.82	By MS/MS	By matching	By MS/MS	By MS/MS	2	2	2	2	10801000	2849700	3236400	3143000	1572000	3043050	2357500	673	7	3154300	3581300	4140900	4072200
AALEHHHHHH	RTIKKQRKYGAEECAAALEHHHHHH_____	AEECAAALEHHHHHH_______________			A	-	10	1224.56	207	216	yes	yes	2;3;4	0.00096974	148.07	By MS/MS	By MS/MS	By MS/MS	By MS/MS	5	6	6	4	13572000	1319500	4355300	5402900	2494300	2837400	3948600	10	31	1530100	4891200	7111100	6466400
WRELPDSKKKIYQ	PDAKTTELIRRIAQRWRELPDSKKKIYQDA	QRWRELPDSKKKIYQDAYRAEWQVYKEEIS	PDAKTTELIRRIAQRWRELPDSKKKIYQDA	QRWRELPDSKKKIYQDAYRAEWQVYKEEIS	R	D	13	1689.92	47	59	yes	yes	4	0.00030308	122.46	By MS/MS	By matching	By MS/MS	By matching	2	1	3	2	19698000	4190700	1438000	10568000	3501900	2814350	7034950	1058	2	4732100	1703900	14081000	9066800
PKKPVSSYL	______________________________	SVLASCPKKPVSSYLRFSKEQLPIFKAQNP	_______MSSVLASCPKKPVSSYLRFSKEQ	SVLASCPKKPVSSYLRFSKEQLPIFKAQNP	C	R	9	1017.59	9	17	yes	yes	2	0.014389	123.72	By MS/MS	By MS/MS	By matching	By MS/MS	2	1	1	2	12109000	3266100	2351700	1641000	4849800	2808900	3245400	700	6	3266100	2424300	2264700	12585000
RFKEQLTPSQIMSL	DAYRAEWQVYKEEISRFKEQLTPSQIMSLE	SRFKEQLTPSQIMSLEKEIMDKHLKRKAMT	DAYRAEWQVYKEEISRFKEQLTPSQIMSLE	SRFKEQLTPSQIMSLEKEIMDKHLKRKAMT	S	E	14	1676.89	75	88	yes	yes	2	9.0943e-07	147.72	By MS/MS	By MS/MS	By MS/MS	By MS/MS	2	2	2	2	8723000	2850800	2762500	2053200	1056400	2806650	1554800	779	11	3119700	3065300	2689300	2735700
AAALEHHHHHH	RRTIKKQRKYGAEECAAALEHHHHHH____	AEECAAALEHHHHHH_______________			C	-	11	1295.6	206	216	yes	yes	2;3;4	0.00029844	141.78	By MS/MS	By MS/MS	By MS/MS	By MS/MS	6	6	7	6	14007000	1851400	3706100	5603800	2845800	2778750	4224800	0	23	2120300	4164600	7336600	7385500
GKPKRPRSAYNVYVAERFQEA	LKRKAMTKKKELTLLGKPKRPRSAYNVYVA	RSAYNVYVAERFQEAKGDSPQEKLKTVKEN	LKRKAMTKKKELTLLGKPKRPRSAYNVYVA	RSAYNVYVAERFQEAKGDSPQEKLKTVKEN	L	K	21	2465.29	112	132	yes	yes	4	6.1355e-05	110.6		By MS/MS	By matching	By MS/MS		2	2	2	10555000	0	5547200	2899000	2108500	2773600	2503750	300	8	0	6165400	3844800	5459600
WEEQMIEVGRKDLLRRT	HAKEDETRYHNEMKSWEEQMIEVGRKDLLR	EQMIEVGRKDLLRRTIKKQRKYGAEECAAA	HAKEDETRYHNEMKSWEEQMIEVGRKDLLR	EQMIEVGRKDLLRRTIKKQRKYGAEECAAA	S	I	17	2158.13	177	193	yes	yes	4;5	6.0227e-05	107.07	By matching	By MS/MS	By MS/MS	By MS/MS	3	3	4	4	27462000	2729000	2768700	14303000	7661100	2748850	10982050	1053	11	3150000	3080400	18710000	19862000
MTKKKELTLLGKPKRPR	SLEKEIMDKHLKRKAMTKKKELTLLGKPKR	KKKELTLLGKPKRPRSAYNVYVAERFQEAK	SLEKEIMDKHLKRKAMTKKKELTLLGKPKR	KKKELTLLGKPKRPRSAYNVYVAERFQEAK	A	S	17	2023.25	102	118	yes	yes	5	6.9458e-08	131.56	By MS/MS	By MS/MS			1	2			5472000	1553800	3918200	0	0	2736000	0	666	4	1924000	4365200	0	0
KSWEEQMIEVGRKDLLRR	IQHAKEDETRYHNEMKSWEEQMIEVGRKDL	EEQMIEVGRKDLLRRTIKKQRKYGAEECAA	IQHAKEDETRYHNEMKSWEEQMIEVGRKDL	EEQMIEVGRKDLLRRTIKKQRKYGAEECAA	M	T	18	2272.21	175	192	yes	yes	5	8.1419e-12	147.64	By MS/MS	By MS/MS		By matching	2	2		1	5395100	2586700	2685400	0	123040	2636050	61520	496	5	2832900	2946000	0	316020
EWQVYKEE	LPDSKKKIYQDAYRAEWQVYKEEISRFKEQ	YQDAYRAEWQVYKEEISRFKEQLTPSQIMS	LPDSKKKIYQDAYRAEWQVYKEEISRFKEQ	YQDAYRAEWQVYKEEISRFKEQLTPSQIMS	A	I	8	1109.5	65	72	yes	yes	2	0.034051	153.71	By MS/MS	By MS/MS	By MS/MS	By MS/MS	2	2	2	2	9107600	2600400	2078900	2928200	1500100	2339650	2214150	227	5	2863300	2312700	3869300	3887300
RFKEQLTPSQIM	DAYRAEWQVYKEEISRFKEQLTPSQIMSLE	EISRFKEQLTPSQIMSLEKEIMDKHLKRKA	DAYRAEWQVYKEEISRFKEQLTPSQIMSLE	EISRFKEQLTPSQIMSLEKEIMDKHLKRKA	S	S	12	1476.78	75	86	yes	yes	2	0.0031687	114.5	By MS/MS	By MS/MS	By MS/MS	By matching	2	2	1	2	5597400	2161000	2378800	575630	481880	2269900	528755	777	6	2393800	2638600	721510	1249200
FKEQLTPSQIMS	AYRAEWQVYKEEISRFKEQLTPSQIMSLEK	ISRFKEQLTPSQIMSLEKEIMDKHLKRKAM	AYRAEWQVYKEEISRFKEQLTPSQIMSLEK	ISRFKEQLTPSQIMSLEKEIMDKHLKRKAM	R	L	12	1407.71	76	87	yes	yes	2	0.010161	102.52	By MS/MS	By MS/MS	By MS/MS	By MS/MS	2	2	1	2	6047600	2093000	1654500	963280	1336800	1873750	1150040	247	5	2351200	1826500	1207400	3467900
YVAERFQEAKGDSPQEKL	TLLGKPKRPRSAYNVYVAERFQEAKGDSPQ	ERFQEAKGDSPQEKLKTVKENWKNLSDSEK	TLLGKPKRPRSAYNVYVAERFQEAKGDSPQ	ERFQEAKGDSPQEKLKTVKENWKNLSDSEK	V	K	18	2094.04	124	141	yes	yes	3	4.6131e-12	150.7	By MS/MS	By MS/MS	By MS/MS	By MS/MS	1	2	2	2	11877000	1704100	1813400	5632600	2727000	1758750	4179800	1097	9	1704100	1869400	7415500	7067600
SPQEKLKTV	YNVYVAERFQEAKGDSPQEKLKTVKENWKN	QEAKGDSPQEKLKTVKENWKNLSDSEKELY	YNVYVAERFQEAKGDSPQEKLKTVKENWKN	QEAKGDSPQEKLKTVKENWKNLSDSEKELY	D	K	9	1028.59	136	144	yes	yes	2	0.014976	119.68	By MS/MS	By matching	By matching	By MS/MS	2	2	1	2	5008900	1690700	1536700	670880	1110600	1613700	890740	901	2	1870200	1695100	840900	2875900
QVYKEEISRFKEQLTPSQIMS	DSKKKIYQDAYRAEWQVYKEEISRFKEQLT	ISRFKEQLTPSQIMSLEKEIMDKHLKRKAM	DSKKKIYQDAYRAEWQVYKEEISRFKEQLT	ISRFKEQLTPSQIMSLEKEIMDKHLKRKAM	W	L	21	2540.29	67	87	yes	yes	3	0.00010423	106.94	By matching	By MS/MS	By MS/MS		2	2	2		7572900	1381500	1778200	4413100	0	1579850	2206550	761	4	1532700	1960000	5770700	0
KSWEEQMIEVGRKD	IQHAKEDETRYHNEMKSWEEQMIEVGRKDL	MKSWEEQMIEVGRKDLLRRTIKKQRKYGAE	IQHAKEDETRYHNEMKSWEEQMIEVGRKDL	MKSWEEQMIEVGRKDLLRRTIKKQRKYGAE	M	L	14	1733.84	175	188	yes	yes	3;4	0.0018889	112.72	By MS/MS	By MS/MS	By MS/MS	By MS/MS	3	4	4	4	11182000	1367300	1641900	5559000	2613500	1504600	4086250	493	8	1693000	1887300	7359800	6783600
YQDAYRAEWQV	IAQRWRELPDSKKKIYQDAYRAEWQVYKEE	KKKIYQDAYRAEWQVYKEEISRFKEQLTPS	IAQRWRELPDSKKKIYQDAYRAEWQVYKEE	KKKIYQDAYRAEWQVYKEEISRFKEQLTPS	I	Y	11	1427.65	58	68	yes	yes	2	0.014051	106.62	By MS/MS	By MS/MS	By MS/MS	By MS/MS	2	2	2	2	5428100	1497400	1201600	1769200	959940	1349500	1364570	1087	4	1662800	1331500	2337300	2489600
KEQLTPSQIMSLE	YRAEWQVYKEEISRFKEQLTPSQIMSLEKE	RFKEQLTPSQIMSLEKEIMDKHLKRKAMTK	YRAEWQVYKEEISRFKEQLTPSQIMSLEKE	RFKEQLTPSQIMSLEKEIMDKHLKRKAMTK	F	K	13	1502.77	77	89	yes	yes	2	0.00023907	125.22	By MS/MS	By MS/MS	By matching		2	2	1		2821000	1314500	1293900	212540	0	1304200	106270	432	6	1500000	1435200	293320	0
QDAYRAEWQVYKEEISRF	AQRWRELPDSKKKIYQDAYRAEWQVYKEEI	YRAEWQVYKEEISRFKEQLTPSQIMSLEKE	AQRWRELPDSKKKIYQDAYRAEWQVYKEEI	YRAEWQVYKEEISRFKEQLTPSQIMSLEKE	Y	K	18	2317.11	59	76	yes	yes	4	0.00011415	103.1	By matching	By MS/MS	By MS/MS	By MS/MS	2	2	2	2	5674400	1055000	1405100	2279800	934520	1230050	1607160	717	2	1194400	1544100	2983400	2438400
EKEIMDKHLK	SRFKEQLTPSQIMSLEKEIMDKHLKRKAMT	QIMSLEKEIMDKHLKRKAMTKKKELTLLGK	SRFKEQLTPSQIMSLEKEIMDKHLKRKAMT	QIMSLEKEIMDKHLKRKAMTKKKELTLLGK	L	R	10	1269.68	89	98	yes	yes	3	0.0094332	109.42	By MS/MS	By MS/MS	By matching	By matching	2	2	1	1	3310600	1159500	1127900	698380	324750	1143700	511565	189	2	1265100	1253400	875370	849320
WEEQMIEVGRKDLL	HAKEDETRYHNEMKSWEEQMIEVGRKDLLR	SWEEQMIEVGRKDLLRRTIKKQRKYGAEEC	HAKEDETRYHNEMKSWEEQMIEVGRKDLLR	SWEEQMIEVGRKDLLRRTIKKQRKYGAEEC	S	R	14	1744.88	177	190	yes	yes	3	1.3537e-06	144.27	By MS/MS	By MS/MS	By MS/MS	By MS/MS	2	2	2	2	6081700	1112000	1116700	2615600	1237400	1114350	1926500	1052	9	1217100	1246900	3439300	3209500
FSKEQLPIFK	VLASCPKKPVSSYLRFSKEQLPIFKAQNPD	SSYLRFSKEQLPIFKAQNPDAKTTELIRRI	VLASCPKKPVSSYLRFSKEQLPIFKAQNPD	SSYLRFSKEQLPIFKAQNPDAKTTELIRRI	R	A	10	1235.69	19	28	yes	yes	3	0.013851	103.91	By MS/MS	By matching			2	1			2189100	1868800	320280	0	0	1094540	0	251	1	2064600	379510	0	0
AERFQEAKG	LGKPKRPRSAYNVYVAERFQEAKGDSPQEK	AYNVYVAERFQEAKGDSPQEKLKTVKENWK	LGKPKRPRSAYNVYVAERFQEAKGDSPQEK	AYNVYVAERFQEAKGDSPQEKLKTVKENWK	V	D	9	1034.51	126	134	yes	yes	3	0.015966	142.43	By matching	By MS/MS	By MS/MS	By MS/MS	2	2	2	2	4321700	490330	1197200	1128400	1505800	843765	1317100	25	5	541910	1361200	1490800	3895700
KSWEEQMIEVGRKDLL	IQHAKEDETRYHNEMKSWEEQMIEVGRKDL	SWEEQMIEVGRKDLLRRTIKKQRKYGAEEC	IQHAKEDETRYHNEMKSWEEQMIEVGRKDL	SWEEQMIEVGRKDLLRRTIKKQRKYGAEEC	M	R	16	1960.01	175	190	yes	yes	4	1.8397e-06	118.21		By MS/MS	By MS/MS	By MS/MS		2	2	1	4845500	0	1603400	2535000	707020	801700	1621010	495	7	0	1767400	3324600	1849100

## Sheet: pept. MSMS in LonWT score˃100
Sequence	N-term cleavage window	C-term cleavage window	N-term cleavage window used for iceLogo	C-term cleavage window used for iceLogo	Amino acid before	Amino acid after	Length	Mass	Start position	End position	Unique (Groups)	Unique (Proteins)	Charges	PEP	Score	Identification type TFAM_LonpCMF_1	Identification type TFAM_LonpCMF_2	Identification type TFAM_LonWT_1	Identification type TFAM_LonWT_2	number of evidence entries for experiment TFAM_LonpCMF_1	number of evidence entries for experiment TFAM_LonpCMF_2	number of evidence entries for experiment TFAM_LonWT_1	number of evidence entries for experiment TFAM_LonWT_2	Intensity	Intensity TFAM_LonpCMF_1	Intensity TFAM_LonpCMF_2	Intensity TFAM_LonWT_1	Intensity TFAM_LonWT_2	mean intensity TFAM_LonpCMF	mean intensity TFAM_LonWT	id	MS/MS Count	LFQ intensity TFAM_LonpCMF_1	LFQ intensity TFAM_LonpCMF_2	LFQ intensity TFAM_LonWT_1	LFQ intensity TFAM_LonWT_2
SDSEKELYIQHA	PQEKLKTVKENWKNLSDSEKELYIQHAKED	KNLSDSEKELYIQHAKEDETRYHNEMKSWE	PQEKLKTVKENWKNLSDSEKELYIQHAKED	KNLSDSEKELYIQHAKEDETRYHNEMKSWE	L	K	12	1418.67	152	163	yes	yes	2;3	4.4022e-40	288.17	By MS/MS	By MS/MS	By MS/MS	By MS/MS	4	4	4	4	27201000000	5286100000	5209500000	10618000000	6088000000	5247800000	8353000000	844	64	5937900000	5745600000	13976000000	15787000000
QNPDAKTTELIRRIA	SYLRFSKEQLPIFKAQNPDAKTTELIRRIA	QNPDAKTTELIRRIAQRWRELPDSKKKIYQ	SYLRFSKEQLPIFKAQNPDAKTTELIRRIA	QNPDAKTTELIRRIAQRWRELPDSKKKIYQ	A	Q	15	1724.95	30	44	yes	yes	3;4	1.0188e-09	151.99	By MS/MS	By MS/MS	By MS/MS	By MS/MS	6	6	5	6	19828000000	3724500000	3833300000	8643600000	3626400000	3778900000	6135000000	746	72	4145000000	4233600000	11344000000	9400400000
KEDETRYHNEM	KNLSDSEKELYIQHAKEDETRYHNEMKSWE	IQHAKEDETRYHNEMKSWEEQMIEVGRKDL	KNLSDSEKELYIQHAKEDETRYHNEMKSWE	IQHAKEDETRYHNEMKSWEEQMIEVGRKDL	A	K	11	1450.61	164	174	yes	yes	2;3	7.9187e-07	182.41	By MS/MS	By MS/MS	By MS/MS	By MS/MS	10	12	14	15	16564000000	2365300000	3814900000	5969500000	4414200000	3090100000	5191850000	408	115	2681000000	4221900000	7840200000	11443000000
QRWRELPDSKKKIYQDAYRA	QNPDAKTTELIRRIAQRWRELPDSKKKIYQ	LPDSKKKIYQDAYRAEWQVYKEEISRFKEQ	QNPDAKTTELIRRIAQRWRELPDSKKKIYQ	LPDSKKKIYQDAYRAEWQVYKEEISRFKEQ	A	E	20	2550.35	45	64	yes	yes	3;4;5;6	1.4646e-11	144.66	By MS/MS	By MS/MS	By MS/MS	By MS/MS	16	19	17	16	14551000000	2299600000	2903700000	6751800000	2595600000	2601650000	4673700000	756	370	2584900000	3219700000	8893100000	6730600000
RFSKEQLPIFKA	SVLASCPKKPVSSYLRFSKEQLPIFKAQNP	SYLRFSKEQLPIFKAQNPDAKTTELIRRIA	SVLASCPKKPVSSYLRFSKEQLPIFKAQNP	SYLRFSKEQLPIFKAQNPDAKTTELIRRIA	L	Q	12	1462.83	18	29	yes	yes	2;3;4	1.4604e-06	163.99	By MS/MS	By MS/MS	By MS/MS	By MS/MS	6	6	6	6	15252000000	3390400000	3162600000	5821900000	2876800000	3276500000	4349350000	783	124	3764400000	3504900000	7627000000	7458300000
LEKEIMDKHLKRKA	ISRFKEQLTPSQIMSLEKEIMDKHLKRKAM	SLEKEIMDKHLKRKAMTKKKELTLLGKPKR	ISRFKEQLTPSQIMSLEKEIMDKHLKRKAM	SLEKEIMDKHLKRKAMTKKKELTLLGKPKR	S	M	14	1737.99	88	101	yes	yes	2;3;4;5	1.7049e-16	198.16	By MS/MS	By MS/MS	By MS/MS	By MS/MS	17	19	19	20	11714000000	2193300000	2083900000	4514100000	2922200000	2138600000	3718150000	546	175	2475500000	2294600000	5941300000	7573400000
LEKEIMDKHL	ISRFKEQLTPSQIMSLEKEIMDKHLKRKAM	SQIMSLEKEIMDKHLKRKAMTKKKELTLLG	ISRFKEQLTPSQIMSLEKEIMDKHLKRKAM	SQIMSLEKEIMDKHLKRKAMTKKKELTLLG	S	K	10	1254.66	88	97	yes	yes	2;3;4	1.0547e-07	201.33	By MS/MS	By MS/MS	By MS/MS	By MS/MS	17	17	18	18	9982000000	1890400000	1763000000	4267000000	2061700000	1826700000	3164350000	542	98	2127100000	1955400000	5595700000	5346300000
SKEQLPIFKA	LASCPKKPVSSYLRFSKEQLPIFKAQNPDA	SYLRFSKEQLPIFKAQNPDAKTTELIRRIA	LASCPKKPVSSYLRFSKEQLPIFKAQNPDA	SYLRFSKEQLPIFKAQNPDAKTTELIRRIA	F	Q	10	1159.66	20	29	yes	yes	2;3	1.1197e-17	244.61	By MS/MS	By MS/MS	By MS/MS	By MS/MS	4	4	4	4	10170000000	2111700000	2021500000	3954200000	2082500000	2066600000	3018350000	879	52	2346600000	2235900000	5195300000	5400500000
KGDSPQEKLKTVKENWKNL	RSAYNVYVAERFQEAKGDSPQEKLKTVKEN	PQEKLKTVKENWKNLSDSEKELYIQHAKED	RSAYNVYVAERFQEAKGDSPQEKLKTVKEN	PQEKLKTVKENWKNLSDSEKELYIQHAKED	A	S	19	2241.21	133	151	yes	yes	2;3;4;5;6	4.04e-29	206.95	By MS/MS	By MS/MS	By MS/MS	By MS/MS	11	10	10	10	11252000000	2902200000	2434000000	3880100000	2035800000	2668100000	2957950000	448	193	3218300000	2688200000	5074600000	5273300000
VKENWKNLSDSEKELYIQHA	FQEAKGDSPQEKLKTVKENWKNLSDSEKEL	KNLSDSEKELYIQHAKEDETRYHNEMKSWE	FQEAKGDSPQEKLKTVKENWKNLSDSEKEL	KNLSDSEKELYIQHAKEDETRYHNEMKSWE	T	K	20	2430.22	144	163	yes	yes	2;3;4;5	3.8671e-72	276.48	By MS/MS	By MS/MS	By MS/MS	By MS/MS	8	8	8	8	9480500000	2027100000	2348400000	3349600000	1755400000	2187750000	2552500000	1031	106	2236100000	2601500000	4412900000	4549100000
KAQNPDAKTTELIRRIA	VSSYLRFSKEQLPIFKAQNPDAKTTELIRR	QNPDAKTTELIRRIAQRWRELPDSKKKIYQ	VSSYLRFSKEQLPIFKAQNPDAKTTELIRR	QNPDAKTTELIRRIAQRWRELPDSKKKIYQ	F	Q	17	1924.09	28	44	yes	yes	3;4;5	1.3627e-23	195.15	By MS/MS	By MS/MS	By MS/MS	By MS/MS	8	8	6	8	9350700000	2281900000	2146600000	3321500000	1600700000	2214250000	2461100000	405	83	2556500000	2371300000	4373400000	4148900000
MTKKKELTLLG	SLEKEIMDKHLKRKAMTKKKELTLLGKPKR	KRKAMTKKKELTLLGKPKRPRSAYNVYVAE	SLEKEIMDKHLKRKAMTKKKELTLLGKPKR	KRKAMTKKKELTLLGKPKRPRSAYNVYVAE	A	K	11	1260.75	102	112	yes	yes	2;3	1.122e-08	193.52	By MS/MS	By MS/MS	By MS/MS	By MS/MS	6	6	6	6	8637400000	1860300000	1872100000	2887300000	2017700000	1866200000	2452500000	665	68	2063600000	2065900000	3793700000	5227400000
EWQVYKEEISRF	LPDSKKKIYQDAYRAEWQVYKEEISRFKEQ	YRAEWQVYKEEISRFKEQLTPSQIMSLEKE	LPDSKKKIYQDAYRAEWQVYKEEISRFKEQ	YRAEWQVYKEEISRFKEQLTPSQIMSLEKE	A	K	12	1612.79	65	76	yes	yes	2;3	1.0438e-50	293.62	By MS/MS	By MS/MS	By MS/MS	By MS/MS	4	4	4	4	7905600000	1625400000	1668700000	2944000000	1667500000	1647050000	2305750000	231	64	1813000000	1854800000	3872600000	4317400000
AERFQEAKGDSPQEKLKT	LGKPKRPRSAYNVYVAERFQEAKGDSPQEK	FQEAKGDSPQEKLKTVKENWKNLSDSEKEL	LGKPKRPRSAYNVYVAERFQEAKGDSPQEK	FQEAKGDSPQEKLKTVKENWKNLSDSEKEL	V	V	18	2061.05	126	143	yes	yes	2;3;4;5	6.9239e-18	171.68	By MS/MS	By MS/MS	By MS/MS	By MS/MS	8	8	7	8	8520300000	2053900000	2107600000	2581200000	1777700000	2080750000	2179450000	29	64	2294600000	2323900000	3408100000	4610100000
QRWRELPDSKKKIYQ	QNPDAKTTELIRRIAQRWRELPDSKKKIYQ	QRWRELPDSKKKIYQDAYRAEWQVYKEEIS	QNPDAKTTELIRRIAQRWRELPDSKKKIYQ	QRWRELPDSKKKIYQDAYRAEWQVYKEEIS	A	D	15	1974.08	45	59	yes	yes	2;3;4;5;6	5.2732e-17	189.1	By MS/MS	By MS/MS	By MS/MS	By MS/MS	10	10	10	10	5788300000	748110000	841240000	2990400000	1208500000	794675000	2099450000	751	96	840180000	931370000	3919500000	3130100000
MTKKKELTLL	SLEKEIMDKHLKRKAMTKKKELTLLGKPKR	LKRKAMTKKKELTLLGKPKRPRSAYNVYVA	SLEKEIMDKHLKRKAMTKKKELTLLGKPKR	LKRKAMTKKKELTLLGKPKRPRSAYNVYVA	A	G	10	1203.73	102	111	yes	yes	2;3	3.1155e-08	209.6	By MS/MS	By MS/MS	By MS/MS	By MS/MS	6	7	6	7	6506500000	1256600000	1238200000	2563500000	1448200000	1247400000	2005850000	664	54	1402200000	1371600000	3377800000	3755000000
KEQLTPSQIMS	YRAEWQVYKEEISRFKEQLTPSQIMSLEKE	ISRFKEQLTPSQIMSLEKEIMDKHLKRKAM	YRAEWQVYKEEISRFKEQLTPSQIMSLEKE	ISRFKEQLTPSQIMSLEKEIMDKHLKRKAM	F	L	11	1260.64	77	87	yes	yes	2	1.1547e-09	208.6	By MS/MS	By MS/MS	By MS/MS	By MS/MS	8	9	8	8	5286300000	967150000	899470000	2192800000	1226900000	933310000	1709850000	430	32	1078400000	989740000	2877200000	3178400000
LEKEIMDKHLKRKAMT	ISRFKEQLTPSQIMSLEKEIMDKHLKRKAM	EKEIMDKHLKRKAMTKKKELTLLGKPKRPR	ISRFKEQLTPSQIMSLEKEIMDKHLKRKAM	EKEIMDKHLKRKAMTKKKELTLLGKPKRPR	S	K	16	1970.08	88	103	yes	yes	2;3;4;5	3.2234e-22	195.27	By MS/MS	By MS/MS	By MS/MS	By MS/MS	20	23	21	24	5131200000	893630000	1042600000	2039400000	1155600000	968115000	1597500000	548	190	1001400000	1164300000	2685700000	2994900000
YKEEISRFKEQL	KKKIYQDAYRAEWQVYKEEISRFKEQLTPS	WQVYKEEISRFKEQLTPSQIMSLEKEIMDK	KKKIYQDAYRAEWQVYKEEISRFKEQLTPS	WQVYKEEISRFKEQLTPSQIMSLEKEIMDK	V	T	12	1568.82	69	80	yes	yes	2;3;4	8.0176e-22	240.12	By MS/MS	By MS/MS	By MS/MS	By MS/MS	8	7	8	8	5406500000	1230600000	1156200000	2145400000	874250000	1193400000	1509825000	1070	53	1350900000	1280400000	2814100000	2265700000
MTKKKELTL	SLEKEIMDKHLKRKAMTKKKELTLLGKPKR	HLKRKAMTKKKELTLLGKPKRPRSAYNVYV	SLEKEIMDKHLKRKAMTKKKELTLLGKPKR	HLKRKAMTKKKELTLLGKPKRPRSAYNVYV	A	L	9	1090.64	102	110	yes	yes	2;3	0.010068	157.96	By MS/MS	By MS/MS	By MS/MS	By MS/MS	10	10	9	8	5334900000	1288800000	1232000000	1622000000	1192000000	1260400000	1407000000	663	24	1438900000	1359300000	2131800000	3089900000
LEKEIMDKHLKRKAM	ISRFKEQLTPSQIMSLEKEIMDKHLKRKAM	LEKEIMDKHLKRKAMTKKKELTLLGKPKRP	ISRFKEQLTPSQIMSLEKEIMDKHLKRKAM	LEKEIMDKHLKRKAMTKKKELTLLGKPKRP	S	T	15	1869.03	88	102	yes	yes	2;3;4;5	1.5102e-27	219.29	By MS/MS	By MS/MS	By MS/MS	By MS/MS	18	20	17	18	4492900000	900060000	879820000	1817800000	895200000	889940000	1356500000	547	145	1007800000	980150000	2383500000	2319300000
KSWEEQMIEV	IQHAKEDETRYHNEMKSWEEQMIEVGRKDL	YHNEMKSWEEQMIEVGRKDLLRRTIKKQRK	IQHAKEDETRYHNEMKSWEEQMIEVGRKDL	YHNEMKSWEEQMIEVGRKDLLRRTIKKQRK	M	G	10	1277.6	175	184	yes	yes	2	5.2826e-19	179.37	By MS/MS	By MS/MS	By MS/MS	By MS/MS	12	12	20	12	8001000000	2600700000	2727100000	209130000	2464000000	2663900000	1336565000	492	118	2890200000	3009500000	275620000	6382400000
KEDETRYHNEMKSWEEQMIEV	KNLSDSEKELYIQHAKEDETRYHNEMKSWE	YHNEMKSWEEQMIEVGRKDLLRRTIKKQRK	KNLSDSEKELYIQHAKEDETRYHNEMKSWE	YHNEMKSWEEQMIEVGRKDLLRRTIKKQRK	A	G	21	2710.2	164	184	yes	yes	3;4;5	4.9654e-18	169.39	By MS/MS	By MS/MS	By MS/MS	By MS/MS	12	12	9	11	4462300000	981290000	1164900000	1553300000	762890000	1073095000	1158095000	411	124	1102100000	1288400000	2037500000	1977300000
SDSEKELYIQHAKEDETRYHNEM	PQEKLKTVKENWKNLSDSEKELYIQHAKED	IQHAKEDETRYHNEMKSWEEQMIEVGRKDL	PQEKLKTVKENWKNLSDSEKELYIQHAKED	IQHAKEDETRYHNEMKSWEEQMIEVGRKDL	L	K	23	2851.27	152	174	yes	yes	2;3;4;5;6	1.4578e-47	228.15	By MS/MS	By MS/MS	By MS/MS	By MS/MS	14	12	13	14	3617700000	680700000	657000000	1453300000	826750000	668850000	1140025000	847	83	758410000	727050000	1911000000	2141400000
EWQVYKEEISRFKEQL	LPDSKKKIYQDAYRAEWQVYKEEISRFKEQ	WQVYKEEISRFKEQLTPSQIMSLEKEIMDK	LPDSKKKIYQDAYRAEWQVYKEEISRFKEQ	WQVYKEEISRFKEQLTPSQIMSLEKEIMDK	A	T	16	2111.07	65	80	yes	yes	2;3;4	4.3699e-34	236.43	By MS/MS	By MS/MS	By MS/MS	By MS/MS	8	7	5	6	4576400000	1116500000	1233700000	1568100000	658040000	1175100000	1113070000	233	93	1234000000	1368400000	2071700000	1699000000
EKEIMDKHLKRKA	SRFKEQLTPSQIMSLEKEIMDKHLKRKAMT	SLEKEIMDKHLKRKAMTKKKELTLLGKPKR	SRFKEQLTPSQIMSLEKEIMDKHLKRKAMT	SLEKEIMDKHLKRKAMTKKKELTLLGKPKR	L	M	13	1624.91	89	101	yes	yes	2;3;4;5	3.7194e-35	262	By MS/MS	By MS/MS	By MS/MS	By MS/MS	13	17	18	18	3583500000	683560000	749250000	1263200000	887430000	716405000	1075315000	190	77	765980000	830850000	1655200000	2299500000
VKENWKNL	FQEAKGDSPQEKLKTVKENWKNLSDSEKEL	PQEKLKTVKENWKNLSDSEKELYIQHAKED	FQEAKGDSPQEKLKTVKENWKNLSDSEKEL	PQEKLKTVKENWKNLSDSEKELYIQHAKED	T	S	8	1029.56	144	151	yes	yes	2;3	0.00018248	193.16	By MS/MS	By MS/MS	By MS/MS	By MS/MS	4	4	4	4	3673300000	886340000	775860000	1166200000	844910000	831100000	1005555000	1023	22	994390000	859320000	1535500000	2188300000
YKEEISRFKEQLTPSQIMS	KKKIYQDAYRAEWQVYKEEISRFKEQLTPS	ISRFKEQLTPSQIMSLEKEIMDKHLKRKAM	KKKIYQDAYRAEWQVYKEEISRFKEQLTPS	ISRFKEQLTPSQIMSLEKEIMDKHLKRKAM	V	L	19	2313.17	69	87	yes	yes	2;3;4	3.7859e-17	156.22	By MS/MS	By MS/MS	By MS/MS	By MS/MS	11	10	12	12	2878700000	503580000	514260000	1177800000	683050000	508920000	930425000	1074	72	565210000	570030000	1541900000	1770300000
KKKELTLLG	EKEIMDKHLKRKAMTKKKELTLLGKPKRPR	KRKAMTKKKELTLLGKPKRPRSAYNVYVAE	EKEIMDKHLKRKAMTKKKELTLLGKPKRPR	KRKAMTKKKELTLLGKPKRPRSAYNVYVAE	T	K	9	1028.66	104	112	yes	yes	2;3	0.0069601	163.99	By MS/MS	By MS/MS	By MS/MS	By MS/MS	4	4	4	4	3162200000	667330000	634310000	1129100000	731450000	650820000	930275000	461	17	750480000	701800000	1480100000	1895200000
EWQVYKEEISRFKEQLTPSQIMS	LPDSKKKIYQDAYRAEWQVYKEEISRFKEQ	ISRFKEQLTPSQIMSLEKEIMDKHLKRKAM	LPDSKKKIYQDAYRAEWQVYKEEISRFKEQ	ISRFKEQLTPSQIMSLEKEIMDKHLKRKAM	A	L	23	2855.42	65	87	yes	yes	2;3;4	1.0901e-35	196.89	By MS/MS	By MS/MS	By MS/MS	By MS/MS	10	11	10	10	3733700000	931510000	1017100000	1023400000	761690000	974305000	892545000	238	75	1027900000	1122400000	1318500000	1975500000
YKEEISRF	KKKIYQDAYRAEWQVYKEEISRFKEQLTPS	YRAEWQVYKEEISRFKEQLTPSQIMSLEKE	KKKIYQDAYRAEWQVYKEEISRFKEQLTPS	YRAEWQVYKEEISRFKEQLTPSQIMSLEKE	V	K	8	1070.54	69	76	yes	yes	2;3	0.022038	162.97	By MS/MS	By MS/MS	By MS/MS	By MS/MS	6	6	6	6	2863000000	540850000	543970000	1120300000	657930000	542410000	889115000	1069	24	598680000	601090000	1473100000	1704900000
KTVKENWKNL	ERFQEAKGDSPQEKLKTVKENWKNLSDSEK	PQEKLKTVKENWKNLSDSEKELYIQHAKED	ERFQEAKGDSPQEKLKTVKENWKNLSDSEK	PQEKLKTVKENWKNLSDSEKELYIQHAKED	L	S	10	1258.7	142	151	yes	yes	2;3	5.9583e-35	286.53	By MS/MS	By MS/MS	By MS/MS	By MS/MS	4	4	4	4	2888700000	670790000	591750000	973870000	652310000	631270000	813090000	501	26	753150000	653930000	1280300000	1690800000
QRWRELPDSKKKIYQDA	QNPDAKTTELIRRIAQRWRELPDSKKKIYQ	WRELPDSKKKIYQDAYRAEWQVYKEEISRF	QNPDAKTTELIRRIAQRWRELPDSKKKIYQ	WRELPDSKKKIYQDAYRAEWQVYKEEISRF	A	Y	17	2160.14	45	61	yes	yes	3;4;5	1.5713e-07	126.88	By MS/MS	By MS/MS	By MS/MS	By MS/MS	6	6	7	6	2220500000	305480000	404710000	1074900000	435450000	355095000	755175000	753	39	343130000	447370000	1415100000	1128500000
ERFQEAKGDSPQEKLKT	GKPKRPRSAYNVYVAERFQEAKGDSPQEKL	FQEAKGDSPQEKLKTVKENWKNLSDSEKEL	GKPKRPRSAYNVYVAERFQEAKGDSPQEKL	FQEAKGDSPQEKLKTVKENWKNLSDSEKEL	A	V	17	1990.01	127	143	yes	yes	2;3;4;5	1.2632e-18	188.41	By MS/MS	By MS/MS	By MS/MS	By MS/MS	8	8	8	8	2636700000	516810000	614100000	912510000	593260000	565455000	752885000	214	51	583010000	680790000	1202800000	1538600000
QNPDAKTTEL	SYLRFSKEQLPIFKAQNPDAKTTELIRRIA	PIFKAQNPDAKTTELIRRIAQRWRELPDSK	SYLRFSKEQLPIFKAQNPDAKTTELIRRIA	PIFKAQNPDAKTTELIRRIAQRWRELPDSK	A	I	10	1115.55	30	39	yes	yes	2	9.5101e-05	172.28	By MS/MS	By MS/MS	By MS/MS	By MS/MS	2	2	2	2	1935200000	238730000	261430000	939790000	495240000	250080000	717515000	743	10	267380000	289460000	1234100000	1283800000
EKEIMDKHLKRKAMT	SRFKEQLTPSQIMSLEKEIMDKHLKRKAMT	EKEIMDKHLKRKAMTKKKELTLLGKPKRPR	SRFKEQLTPSQIMSLEKEIMDKHLKRKAMT	EKEIMDKHLKRKAMTKKKELTLLGKPKRPR	L	K	15	1857	89	103	yes	yes	2;3;4;5	1.085e-12	166.04	By MS/MS	By MS/MS	By MS/MS	By MS/MS	18	17	18	18	2584200000	518520000	652130000	834590000	578930000	585325000	706760000	192	71	583780000	718310000	1096800000	1500300000
KTVKENWKNLSDSEKELYIQHA	ERFQEAKGDSPQEKLKTVKENWKNLSDSEK	KNLSDSEKELYIQHAKEDETRYHNEMKSWE	ERFQEAKGDSPQEKLKTVKENWKNLSDSEK	KNLSDSEKELYIQHAKEDETRYHNEMKSWE	L	K	22	2659.36	142	163	yes	yes	2;3;4;5	1.9264e-62	254.73	By MS/MS	By MS/MS	By MS/MS	By MS/MS	8	8	8	8	2656700000	658230000	663800000	863790000	470870000	661015000	667330000	507	102	733370000	735210000	1127200000	1220500000
TKKKELTLLG	LEKEIMDKHLKRKAMTKKKELTLLGKPKRP	KRKAMTKKKELTLLGKPKRPRSAYNVYVAE	LEKEIMDKHLKRKAMTKKKELTLLGKPKRP	KRKAMTKKKELTLLGKPKRPRSAYNVYVAE	M	K	10	1129.71	103	112	yes	yes	2;3	0.00065539	152.97	By MS/MS	By MS/MS	By MS/MS	By MS/MS	4	4	4	4	2339200000	546970000	471340000	813930000	506930000	509155000	660430000	958	11	616130000	524540000	1065400000	1314300000
RFSKEQLPIF	SVLASCPKKPVSSYLRFSKEQLPIFKAQNP	VSSYLRFSKEQLPIFKAQNPDAKTTELIRR	SVLASCPKKPVSSYLRFSKEQLPIFKAQNP	VSSYLRFSKEQLPIFKAQNPDAKTTELIRR	L	K	10	1263.7	18	27	yes	yes	2;3	0.0016704	137.14	By MS/MS	By MS/MS	By MS/MS	By MS/MS	4	4	4	4	2343000000	521150000	526120000	847290000	448400000	523635000	647845000	781	20	581350000	578570000	1114800000	1161300000
HAKEDETRYHNEM	NWKNLSDSEKELYIQHAKEDETRYHNEMKS	IQHAKEDETRYHNEMKSWEEQMIEVGRKDL	NWKNLSDSEKELYIQHAKEDETRYHNEMKS	IQHAKEDETRYHNEMKSWEEQMIEVGRKDL	Q	K	13	1658.71	162	174	yes	yes	2;3;4	9.9701e-13	189.33	By MS/MS	By MS/MS	By MS/MS	By MS/MS	13	14	13	14	2160100000	451660000	444570000	784330000	479550000	448115000	631940000	340	59	510660000	489290000	1030200000	1243600000
ERFQEAKGDSPQEKLKTVKENWKNL	GKPKRPRSAYNVYVAERFQEAKGDSPQEKL	PQEKLKTVKENWKNLSDSEKELYIQHAKED	GKPKRPRSAYNVYVAERFQEAKGDSPQEKL	PQEKLKTVKENWKNLSDSEKELYIQHAKED	A	S	25	3001.56	127	151	yes	yes	4;5;6	1.7996e-08	132.1	By MS/MS	By MS/MS	By MS/MS	By MS/MS	6	6	6	6	1862900000	298370000	313860000	792650000	458010000	306115000	625330000	217	79	335010000	346050000	1037100000	1188100000
AERFQEAKGDSPQEKL	LGKPKRPRSAYNVYVAERFQEAKGDSPQEK	ERFQEAKGDSPQEKLKTVKENWKNLSDSEK	LGKPKRPRSAYNVYVAERFQEAKGDSPQEK	ERFQEAKGDSPQEKLKTVKENWKNLSDSEK	V	K	16	1831.91	126	141	yes	yes	2;3;4	6.486e-43	268.21	By MS/MS	By MS/MS	By MS/MS	By MS/MS	6	6	6	6	2085600000	410490000	456140000	773140000	445830000	433315000	609485000	27	40	460380000	503950000	1013400000	1156000000
KEQLTPSQIMSL	YRAEWQVYKEEISRFKEQLTPSQIMSLEKE	SRFKEQLTPSQIMSLEKEIMDKHLKRKAMT	YRAEWQVYKEEISRFKEQLTPSQIMSLEKE	SRFKEQLTPSQIMSLEKEIMDKHLKRKAMT	F	E	12	1373.72	77	88	yes	yes	2	2.8341e-39	273.44	By MS/MS	By MS/MS	By MS/MS	By MS/MS	8	6	9	7	1961400000	406440000	358260000	945920000	250790000	382350000	598355000	431	56	451450000	399010000	1239300000	655490000
KSWEEQMIEVGRKDL	IQHAKEDETRYHNEMKSWEEQMIEVGRKDL	KSWEEQMIEVGRKDLLRRTIKKQRKYGAEE	IQHAKEDETRYHNEMKSWEEQMIEVGRKDL	KSWEEQMIEVGRKDLLRRTIKKQRKYGAEE	M	L	15	1846.92	175	189	yes	yes	2;3;4	1.2402e-16	183	By MS/MS	By MS/MS	By MS/MS	By MS/MS	6	8	7	10	1695900000	259020000	279800000	746210000	410890000	269410000	578550000	494	88	284370000	308360000	980210000	1065500000
SKEQLPIF	LASCPKKPVSSYLRFSKEQLPIFKAQNPDA	VSSYLRFSKEQLPIFKAQNPDAKTTELIRR	LASCPKKPVSSYLRFSKEQLPIFKAQNPDA	VSSYLRFSKEQLPIFKAQNPDAKTTELIRR	F	K	8	960.528	20	27	yes	yes	2	0.023601	161.9	By MS/MS	By MS/MS	By MS/MS	By MS/MS	2	2	2	2	1931500000	404380000	376280000	726270000	424560000	390330000	575415000	877	14	450080000	415690000	952950000	1099700000
KEQLPIFKA	ASCPKKPVSSYLRFSKEQLPIFKAQNPDAK	SYLRFSKEQLPIFKAQNPDAKTTELIRRIA	ASCPKKPVSSYLRFSKEQLPIFKAQNPDAK	SYLRFSKEQLPIFKAQNPDAKTTELIRRIA	S	Q	9	1072.63	21	29	yes	yes	2;3	2.2177e-09	214.29	By MS/MS	By MS/MS	By MS/MS	By MS/MS	4	4	4	3	1769500000	366920000	317290000	716940000	368310000	342105000	542625000	424	24	408330000	351680000	940300000	952890000
KENWKNLSDSEKELYIQHA	QEAKGDSPQEKLKTVKENWKNLSDSEKELY	KNLSDSEKELYIQHAKEDETRYHNEMKSWE	QEAKGDSPQEKLKTVKENWKNLSDSEKELY	KNLSDSEKELYIQHAKEDETRYHNEMKSWE	V	K	19	2331.15	145	163	yes	yes	2;3;4;5	1.3252e-61	280.65	By MS/MS	By MS/MS	By MS/MS	By MS/MS	8	8	8	8	1685400000	393860000	394560000	596800000	300160000	394210000	448480000	423	81	443480000	435420000	788750000	778310000
KGDSPQEKLKTV	RSAYNVYVAERFQEAKGDSPQEKLKTVKEN	QEAKGDSPQEKLKTVKENWKNLSDSEKELY	RSAYNVYVAERFQEAKGDSPQEKLKTVKEN	QEAKGDSPQEKLKTVKENWKNLSDSEKELY	A	K	12	1328.73	133	144	yes	yes	2;3;4	1.1706e-06	166.03	By MS/MS	By MS/MS	By MS/MS	By MS/MS	6	6	6	6	1330900000	296480000	281780000	461320000	291280000	289130000	376300000	444	37	329600000	310520000	605180000	755380000
MTKKKELTLLGKPKRPRSA	SLEKEIMDKHLKRKAMTKKKELTLLGKPKR	KELTLLGKPKRPRSAYNVYVAERFQEAKGD	SLEKEIMDKHLKRKAMTKKKELTLLGKPKR	KELTLLGKPKRPRSAYNVYVAERFQEAKGD	A	Y	19	2181.31	102	120	yes	yes	3;4;5;6	2.6041e-11	136.2	By MS/MS	By MS/MS	By MS/MS	By MS/MS	8	10	12	11	1199100000	191350000	280780000	518470000	208490000	236065000	363480000	667	50	214560000	310420000	680200000	540840000
KEDETRYHNEMKS	KNLSDSEKELYIQHAKEDETRYHNEMKSWE	HAKEDETRYHNEMKSWEEQMIEVGRKDLLR	KNLSDSEKELYIQHAKEDETRYHNEMKSWE	HAKEDETRYHNEMKSWEEQMIEVGRKDLLR	A	W	13	1665.74	164	176	yes	yes	2;3;4	4.1248e-12	175.88	By MS/MS	By MS/MS	By MS/MS	By MS/MS	6	6	7	8	1110500000	78872000	324330000	340920000	366350000	201601000	353635000	409	28	90281000	365620000	450750000	949170000
TKKKELTLL	LEKEIMDKHLKRKAMTKKKELTLLGKPKRP	LKRKAMTKKKELTLLGKPKRPRSAYNVYVA	LEKEIMDKHLKRKAMTKKKELTLLGKPKRP	LKRKAMTKKKELTLLGKPKRPRSAYNVYVA	M	G	9	1072.69	103	111	yes	yes	2;3	0.011157	155.84	By MS/MS	By MS/MS	By MS/MS	By MS/MS	4	4	4	4	1254200000	304870000	260810000	443770000	244770000	282840000	344270000	957	13	342990000	288570000	583230000	634320000
TPSQIMSLEKEIMDKHLKRKA	WQVYKEEISRFKEQLTPSQIMSLEKEIMDK	SLEKEIMDKHLKRKAMTKKKELTLLGKPKR	WQVYKEEISRFKEQLTPSQIMSLEKEIMDK	SLEKEIMDKHLKRKAMTKKKELTLLGKPKR	L	M	21	2482.34	81	101	yes	yes	3;4;5;6	7.3685e-35	199.16	By MS/MS	By MS/MS	By MS/MS	By MS/MS	14	14	14	14	1259700000	297830000	298660000	426580000	236590000	298245000	331585000	975	96	332190000	330580000	558730000	613250000
EKEIMDKHL	SRFKEQLTPSQIMSLEKEIMDKHLKRKAMT	SQIMSLEKEIMDKHLKRKAMTKKKELTLLG	SRFKEQLTPSQIMSLEKEIMDKHLKRKAMT	SQIMSLEKEIMDKHLKRKAMTKKKELTLLG	L	K	9	1141.58	89	97	yes	yes	2;3	9.4603e-15	233.46	By MS/MS	By MS/MS	By MS/MS	By MS/MS	5	6	6	6	1070300000	193870000	214840000	427340000	234210000	204355000	330775000	188	22	214310000	238440000	562680000	607720000
LSDSEKELYIQHA	SPQEKLKTVKENWKNLSDSEKELYIQHAKE	KNLSDSEKELYIQHAKEDETRYHNEMKSWE	SPQEKLKTVKENWKNLSDSEKELYIQHAKE	KNLSDSEKELYIQHAKEDETRYHNEMKSWE	N	K	13	1531.75	151	163	yes	yes	2;3	1.3317e-69	318.35	By MS/MS	By MS/MS	By MS/MS	By MS/MS	4	4	4	4	1186000000	280900000	244690000	407910000	252530000	262795000	330220000	610	22	312400000	270170000	535180000	654190000
KAQNPDAKTTEL	VSSYLRFSKEQLPIFKAQNPDAKTTELIRR	PIFKAQNPDAKTTELIRRIAQRWRELPDSK	VSSYLRFSKEQLPIFKAQNPDAKTTELIRR	PIFKAQNPDAKTTELIRRIAQRWRELPDSK	F	I	12	1314.68	28	39	yes	yes	2;3	1.4169e-29	257.09	By MS/MS	By MS/MS	By MS/MS	By MS/MS	4	4	4	4	1032600000	197060000	209730000	285800000	340010000	203395000	312905000	403	19	222380000	228600000	376780000	880980000
SKEQLPIFKAQNPDAKTTELIRRIA	LASCPKKPVSSYLRFSKEQLPIFKAQNPDA	QNPDAKTTELIRRIAQRWRELPDSKKKIYQ	LASCPKKPVSSYLRFSKEQLPIFKAQNPDA	QNPDAKTTELIRRIAQRWRELPDSKKKIYQ	F	Q	25	2866.6	20	44	yes	yes	3;4;5;6	1.3007e-18	161.16	By MS/MS	By MS/MS	By MS/MS	By MS/MS	8	7	8	8	1221900000	347150000	304190000	365540000	205000000	325670000	285270000	884	37	383770000	325980000	476730000	530920000
DSEKELYIQHA	QEKLKTVKENWKNLSDSEKELYIQHAKEDE	KNLSDSEKELYIQHAKEDETRYHNEMKSWE	QEKLKTVKENWKNLSDSEKELYIQHAKEDE	KNLSDSEKELYIQHAKEDETRYHNEMKSWE	S	K	11	1331.64	153	163	yes	yes	2;3	1.5976e-59	311.01	By MS/MS	By MS/MS	By MS/MS	By MS/MS	6	6	6	6	945730000	187780000	195970000	351730000	210250000	191875000	280990000	146	29	209150000	217060000	462400000	544860000
KKKELTLL	EKEIMDKHLKRKAMTKKKELTLLGKPKRPR	LKRKAMTKKKELTLLGKPKRPRSAYNVYVA	EKEIMDKHLKRKAMTKKKELTLLGKPKRPR	LKRKAMTKKKELTLLGKPKRPRSAYNVYVA	T	G	8	971.638	104	111	yes	yes	2	0.019765	164.53	By MS/MS	By MS/MS	By MS/MS	By MS/MS	2	2	2	2	904310000	171200000	179800000	359290000	194020000	175500000	276655000	460	7	192300000	198290000	473800000	502550000
ERFQEAKGDSPQEKL	GKPKRPRSAYNVYVAERFQEAKGDSPQEKL	ERFQEAKGDSPQEKLKTVKENWKNLSDSEK	GKPKRPRSAYNVYVAERFQEAKGDSPQEKL	ERFQEAKGDSPQEKLKTVKENWKNLSDSEK	A	K	15	1760.87	127	141	yes	yes	2;3;4	4.4488e-17	189.8	By MS/MS	By MS/MS	By MS/MS	By MS/MS	6	6	6	6	755590000	135670000	121990000	292630000	205300000	128830000	248965000	213	33	151090000	135040000	384030000	531350000
AERFQEAKGDSPQEKLKTV	LGKPKRPRSAYNVYVAERFQEAKGDSPQEK	QEAKGDSPQEKLKTVKENWKNLSDSEKELY	LGKPKRPRSAYNVYVAERFQEAKGDSPQEK	QEAKGDSPQEKLKTVKENWKNLSDSEKELY	V	K	19	2160.12	126	144	yes	yes	2;3;4;5	6.5198e-18	171.07	By MS/MS	By MS/MS	By MS/MS	By MS/MS	8	8	7	8	859760000	186220000	192330000	278950000	202260000	189275000	240605000	30	47	208350000	212170000	365710000	523890000
YKEEISRFKEQLTPSQIMSL	KKKIYQDAYRAEWQVYKEEISRFKEQLTPS	SRFKEQLTPSQIMSLEKEIMDKHLKRKAMT	KKKIYQDAYRAEWQVYKEEISRFKEQLTPS	SRFKEQLTPSQIMSLEKEIMDKHLKRKAMT	V	E	20	2426.25	69	88	yes	yes	2;3;4	7.4004e-18	169.25	By MS/MS	By MS/MS	By MS/MS	By MS/MS	8	8	8	8	848800000	190750000	193460000	316970000	147610000	192105000	232290000	1075	53	213310000	213470000	416720000	382660000
AQRWRELPDSKKKIYQDAYRA	AQNPDAKTTELIRRIAQRWRELPDSKKKIY	LPDSKKKIYQDAYRAEWQVYKEEISRFKEQ	AQNPDAKTTELIRRIAQRWRELPDSKKKIY	LPDSKKKIYQDAYRAEWQVYKEEISRFKEQ	I	E	21	2621.38	44	64	yes	yes	4;5;6	8.114e-05	108.92	By MS/MS	By MS/MS	By MS/MS	By MS/MS	6	6	6	6	746210000	144750000	154860000	316070000	130540000	149805000	223305000	85	69	162760000	171210000	418050000	338660000
QNPDAKTTELIRRI	SYLRFSKEQLPIFKAQNPDAKTTELIRRIA	AQNPDAKTTELIRRIAQRWRELPDSKKKIY	SYLRFSKEQLPIFKAQNPDAKTTELIRRIA	AQNPDAKTTELIRRIAQRWRELPDSKKKIY	A	A	14	1653.92	30	43	yes	yes	3;4	9.784e-07	147.18	By MS/MS	By MS/MS	By MS/MS	By MS/MS	4	4	4	4	747770000	168230000	155120000	301400000	123020000	161675000	212210000	745	20	185500000	171350000	394280000	318700000
SDSEKELYIQ	PQEKLKTVKENWKNLSDSEKELYIQHAKED	NWKNLSDSEKELYIQHAKEDETRYHNEMKS	PQEKLKTVKENWKNLSDSEKELYIQHAKED	NWKNLSDSEKELYIQHAKEDETRYHNEMKS	L	H	10	1210.57	152	161	yes	yes	2	6.9695e-25	255.07	By MS/MS	By MS/MS	By MS/MS	By MS/MS	2	2	2	2	780120000	178570000	178080000	248180000	175300000	178325000	211740000	842	13	198290000	196390000	325850000	454300000
KGDSPQEKLKT	RSAYNVYVAERFQEAKGDSPQEKLKTVKEN	FQEAKGDSPQEKLKTVKENWKNLSDSEKEL	RSAYNVYVAERFQEAKGDSPQEKLKTVKEN	FQEAKGDSPQEKLKTVKENWKNLSDSEKEL	A	V	11	1229.66	133	143	yes	yes	2;3;4	1.3324e-06	174.72	By MS/MS	By MS/MS	By MS/MS	By MS/MS	6	6	6	6	826420000	71302000	334930000	189330000	230860000	203116000	210095000	443	22	80861000	377140000	248900000	598110000
QRWRELPDSKKKIY	QNPDAKTTELIRRIAQRWRELPDSKKKIYQ	AQRWRELPDSKKKIYQDAYRAEWQVYKEEI	QNPDAKTTELIRRIAQRWRELPDSKKKIYQ	AQRWRELPDSKKKIYQDAYRAEWQVYKEEI	A	Q	14	1846.02	45	58	yes	yes	3;4;5	7.7578e-09	157.52	By MS/MS	By MS/MS	By MS/MS	By MS/MS	5	6	6	6	575160000	73205000	84344000	327570000	90036000	78774500	208803000	750	24	83021000	93333000	431260000	233490000
TELIRRIA	EQLPIFKAQNPDAKTTELIRRIAQRWRELP	QNPDAKTTELIRRIAQRWRELPDSKKKIYQ	EQLPIFKAQNPDAKTTELIRRIAQRWRELP	QNPDAKTTELIRRIAQRWRELPDSKKKIYQ	T	Q	8	970.592	37	44	yes	yes	3	0.062721	102.72	By MS/MS	By MS/MS	By MS/MS	By MS/MS	2	2	2	1	726150000	178620000	132650000	313410000	101480000	155635000	207445000	933	2	198180000	146710000	408980000	265400000
EKEIMDKHLKRKAM	SRFKEQLTPSQIMSLEKEIMDKHLKRKAMT	LEKEIMDKHLKRKAMTKKKELTLLGKPKRP	SRFKEQLTPSQIMSLEKEIMDKHLKRKAMT	LEKEIMDKHLKRKAMTKKKELTLLGKPKRP	L	T	14	1755.95	89	102	yes	yes	2;3;4;5	6.8636e-28	248.68	By MS/MS	By MS/MS	By MS/MS	By MS/MS	8	8	8	8	678120000	156630000	149840000	241080000	130570000	153235000	185825000	191	40	175700000	165290000	317770000	338570000
IQHAKEDETRYHNEM	KENWKNLSDSEKELYIQHAKEDETRYHNEM	IQHAKEDETRYHNEMKSWEEQMIEVGRKDL	KENWKNLSDSEKELYIQHAKEDETRYHNEM	IQHAKEDETRYHNEMKSWEEQMIEVGRKDL	Y	K	15	1899.85	160	174	yes	yes	2;3;4	5.3433e-22	198.46	By MS/MS	By MS/MS	By MS/MS	By MS/MS	10	10	10	10	615400000	118670000	128520000	226870000	141330000	123595000	184100000	381	53	133900000	141990000	298050000	366300000
KEQLTPSQIMSLEKEIMDKHLKRKA	YRAEWQVYKEEISRFKEQLTPSQIMSLEKE	SLEKEIMDKHLKRKAMTKKKELTLLGKPKR	YRAEWQVYKEEISRFKEQLTPSQIMSLEKE	SLEKEIMDKHLKRKAMTKKKELTLLGKPKR	F	M	25	2980.62	77	101	yes	yes	5;6	5.6061e-19	168.56	By MS/MS	By MS/MS	By MS/MS	By MS/MS	8	10	9	10	730180000	167020000	196440000	251850000	114880000	181730000	183365000	435	99	186760000	217380000	329790000	297840000
RFSKEQLPIFKAQNPDAKTTEL	SVLASCPKKPVSSYLRFSKEQLPIFKAQNP	PIFKAQNPDAKTTELIRRIAQRWRELPDSK	SVLASCPKKPVSSYLRFSKEQLPIFKAQNP	PIFKAQNPDAKTTELIRRIAQRWRELPDSK	L	I	22	2560.36	18	39	yes	yes	3;4;5	5.5846e-26	187.86	By MS/MS	By MS/MS	By MS/MS	By MS/MS	6	6	6	6	759830000	211830000	190000000	226090000	131910000	200915000	179000000	788	51	233760000	210920000	296950000	341800000
TPSQIMSLEKEIMDKHLKRKAMT	WQVYKEEISRFKEQLTPSQIMSLEKEIMDK	EKEIMDKHLKRKAMTKKKELTLLGKPKRPR	WQVYKEEISRFKEQLTPSQIMSLEKEIMDK	EKEIMDKHLKRKAMTKKKELTLLGKPKRPR	L	K	23	2714.43	81	103	yes	yes	4;5;6	2.0042e-27	192.98	By MS/MS	By MS/MS	By MS/MS	By MS/MS	9	7	10	10	690840000	155410000	208070000	225970000	101390000	181740000	163680000	977	84	173570000	231230000	294920000	262630000
QHAKEDETRYHNEM	ENWKNLSDSEKELYIQHAKEDETRYHNEMK	IQHAKEDETRYHNEMKSWEEQMIEVGRKDL	ENWKNLSDSEKELYIQHAKEDETRYHNEMK	IQHAKEDETRYHNEMKSWEEQMIEVGRKDL	I	K	14	1786.77	161	174	yes	yes	2;3;4	1.5173e-35	262.07	By MS/MS	By MS/MS	By MS/MS	By MS/MS	6	6	6	6	467920000	77582000	75759000	208160000	106420000	76670500	157290000	736	27	87343000	83898000	273250000	275840000
YVAERFQEA	TLLGKPKRPRSAYNVYVAERFQEAKGDSPQ	RSAYNVYVAERFQEAKGDSPQEKLKTVKEN	TLLGKPKRPRSAYNVYVAERFQEAKGDSPQ	RSAYNVYVAERFQEAKGDSPQEKLKTVKEN	V	K	9	1111.53	124	132	yes	yes	2	8.3827e-06	200.54	By MS/MS	By MS/MS	By MS/MS	By MS/MS	2	2	2	2	551900000	127980000	122860000	181490000	119570000	125420000	150530000	1095	9	143200000	136030000	239000000	309800000
DSPQEKLKTVKENWKNL	AYNVYVAERFQEAKGDSPQEKLKTVKENWK	PQEKLKTVKENWKNLSDSEKELYIQHAKED	AYNVYVAERFQEAKGDSPQEKLKTVKENWK	PQEKLKTVKENWKNLSDSEKELYIQHAKED	G	S	17	2056.1	135	151	yes	yes	2;3;4	5.4384e-15	172.2	By MS/MS	By MS/MS	By MS/MS	By MS/MS	6	6	6	5	563920000	144350000	125250000	198180000	96136000	134800000	147158000	151	50	161010000	137640000	260200000	249230000
SLEKEIMDKHLKRKA	EISRFKEQLTPSQIMSLEKEIMDKHLKRKA	SLEKEIMDKHLKRKAMTKKKELTLLGKPKR	EISRFKEQLTPSQIMSLEKEIMDKHLKRKA	SLEKEIMDKHLKRKAMTKKKELTLLGKPKR	M	M	15	1825.02	87	101	yes	yes	2;3;4;5	7.0895e-22	193.69	By MS/MS	By MS/MS	By MS/MS	By MS/MS	8	8	8	8	448340000	60934000	94042000	220110000	73254000	77488000	146682000	891	40	68905000	103400000	289210000	189970000
SDSEKELY	PQEKLKTVKENWKNLSDSEKELYIQHAKED	KENWKNLSDSEKELYIQHAKEDETRYHNEM	PQEKLKTVKENWKNLSDSEKELYIQHAKED	KENWKNLSDSEKELYIQHAKEDETRYHNEM	L	I	8	969.429	152	159	yes	yes	2	0.0028772	183.9	By MS/MS	By MS/MS	By MS/MS	By MS/MS	2	2	2	2	476980000	72231000	114350000	148920000	141490000	93290500	145205000	840	9	82355000	127210000	196520000	366750000
KEQLTPSQIM	YRAEWQVYKEEISRFKEQLTPSQIMSLEKE	EISRFKEQLTPSQIMSLEKEIMDKHLKRKA	YRAEWQVYKEEISRFKEQLTPSQIMSLEKE	EISRFKEQLTPSQIMSLEKEIMDKHLKRKA	F	S	10	1173.61	77	86	yes	yes	2	3.4336e-06	192.26	By MS/MS	By MS/MS	By MS/MS	By MS/MS	6	6	6	7	461370000	90697000	83157000	185950000	101570000	86927000	143760000	429	27	100430000	91727000	244100000	263320000
SEKELYIQHA	EKLKTVKENWKNLSDSEKELYIQHAKEDET	KNLSDSEKELYIQHAKEDETRYHNEMKSWE	EKLKTVKENWKNLSDSEKELYIQHAKEDET	KNLSDSEKELYIQHAKEDETRYHNEMKSWE	D	K	10	1216.61	154	163	yes	yes	2;3	4.8052e-18	248.81	By MS/MS	By MS/MS	By MS/MS	By MS/MS	6	6	6	6	591290000	163600000	155710000	174730000	97246000	159655000	135988000	853	28	183660000	172820000	229550000	252150000
KGDSPQEKLKTVKENWKN	RSAYNVYVAERFQEAKGDSPQEKLKTVKEN	SPQEKLKTVKENWKNLSDSEKELYIQHAKE	RSAYNVYVAERFQEAKGDSPQEKLKTVKEN	SPQEKLKTVKENWKNLSDSEKELYIQHAKE	A	L	18	2128.13	133	150	yes	yes	2;3;4;5	3.7626e-17	160.67	By MS/MS	By MS/MS	By MS/MS	By MS/MS	8	8	9	8	472670000	106970000	101980000	174380000	89330000	104475000	131855000	447	39	119980000	113220000	228400000	231560000
TKKKELTL	LEKEIMDKHLKRKAMTKKKELTLLGKPKRP	HLKRKAMTKKKELTLLGKPKRPRSAYNVYV	LEKEIMDKHLKRKAMTKKKELTLLGKPKRP	HLKRKAMTKKKELTLLGKPKRPRSAYNVYV	M	L	8	959.602	103	110	yes	yes	2	0.015823	167.23	By MS/MS	By MS/MS	By MS/MS	By MS/MS	2	2	2	2	514790000	142210000	124310000	137210000	111060000	133260000	124135000	956	8	157390000	137130000	179870000	287770000
QEAKGDSPQEKLKTVKENWKNL	KRPRSAYNVYVAERFQEAKGDSPQEKLKTV	PQEKLKTVKENWKNLSDSEKELYIQHAKED	KRPRSAYNVYVAERFQEAKGDSPQEKLKTV	PQEKLKTVKENWKNLSDSEKELYIQHAKED	F	S	22	2569.35	130	151	yes	yes	3;4;5;6	5.4168e-18	165.06	By MS/MS	By MS/MS	By MS/MS	By MS/MS	8	8	8	8	414350000	81743000	85095000	177800000	69706000	83419000	123753000	728	58	90806000	93713000	233000000	180700000
MSLEKEIMDKHLKRKA	EEISRFKEQLTPSQIMSLEKEIMDKHLKRK	SLEKEIMDKHLKRKAMTKKKELTLLGKPKR	EEISRFKEQLTPSQIMSLEKEIMDKHLKRK	SLEKEIMDKHLKRKAMTKKKELTLLGKPKR	I	M	16	1956.06	86	101	yes	yes	2;3;4;5	5.2265e-10	151.9	By MS/MS	By MS/MS	By MS/MS	By MS/MS	5	8	8	7	358340000	37748000	75154000	195880000	49563000	56451000	122721500	655	31	41863000	83322000	256680000	128500000
DAYRAEWQV	QRWRELPDSKKKIYQDAYRAEWQVYKEEIS	KKKIYQDAYRAEWQVYKEEISRFKEQLTPS	QRWRELPDSKKKIYQDAYRAEWQVYKEEIS	KKKIYQDAYRAEWQVYKEEISRFKEQLTPS	Q	Y	9	1136.53	60	68	yes	yes	2	0.010212	157.68	By MS/MS	By MS/MS	By MS/MS	By MS/MS	2	2	2	2	367130000	66158000	61664000	149230000	90074000	63911000	119652000	111	18	73355000	68222000	196200000	233450000
GRKDLLRRTIKKQ	YHNEMKSWEEQMIEVGRKDLLRRTIKKQRK	EVGRKDLLRRTIKKQRKYGAEECAAALEHH	YHNEMKSWEEQMIEVGRKDLLRRTIKKQRK	EVGRKDLLRRTIKKQRKYGAEECAAALEHH	V	R	13	1611.01	185	197	yes	yes	5	0.00043829	116.63	By MS/MS	By MS/MS	By MS/MS	By MS/MS	2	2	2	2	327860000	42013000	50002000	157960000	77891000	46007500	117925500	325	11	48252000	55179000	206920000	201790000
SLEKEIMDKHLKRKAM	EISRFKEQLTPSQIMSLEKEIMDKHLKRKA	LEKEIMDKHLKRKAMTKKKELTLLGKPKRP	EISRFKEQLTPSQIMSLEKEIMDKHLKRKA	LEKEIMDKHLKRKAMTKKKELTLLGKPKRP	M	T	16	1956.06	87	102	yes	yes	4;5	2.8025e-09	139.65	By MS/MS	By MS/MS	By MS/MS	By MS/MS	1	2	4	2	302030000	15107000	60562000	186360000	40009000	37834500	113184500	892	13	18706000	67210000	244450000	103750000
AQRWRELPDSKKKIYQ	AQNPDAKTTELIRRIAQRWRELPDSKKKIY	QRWRELPDSKKKIYQDAYRAEWQVYKEEIS	AQNPDAKTTELIRRIAQRWRELPDSKKKIY	QRWRELPDSKKKIYQDAYRAEWQVYKEEIS	I	D	16	2045.12	44	59	yes	yes	3;4;5	1.4422e-09	146.96	By MS/MS	By MS/MS	By MS/MS	By MS/MS	6	6	6	6	310220000	45896000	46001000	151670000	66653000	45948500	109161500	83	22	51588000	51375000	199770000	172770000
EMKSWEEQMIEV	LYIQHAKEDETRYHNEMKSWEEQMIEVGRK	YHNEMKSWEEQMIEVGRKDLLRRTIKKQRK	LYIQHAKEDETRYHNEMKSWEEQMIEVGRK	YHNEMKSWEEQMIEVGRKDLLRRTIKKQRK	N	G	12	1537.68	173	184	yes	yes	2	1.3107e-15	215.06	By MS/MS	By MS/MS	By MS/MS	By MS/MS	8	8	7	6	368480000	79207000	73285000	137160000	78834000	76246000	107997000	202	40	88015000	81071000	180180000	204410000
QEAKGDSPQEKLKT	KRPRSAYNVYVAERFQEAKGDSPQEKLKTV	FQEAKGDSPQEKLKTVKENWKNLSDSEKEL	KRPRSAYNVYVAERFQEAKGDSPQEKLKTV	FQEAKGDSPQEKLKTVKENWKNLSDSEKEL	F	V	14	1557.8	130	143	yes	yes	2;3;4	1.4317e-16	200.55	By MS/MS	By MS/MS	By MS/MS	By MS/MS	5	6	6	6	323180000	42107000	69476000	139410000	72184000	55791500	105797000	726	30	48138000	77221000	182260000	187110000
KAQNPDAKTTELIRRI	VSSYLRFSKEQLPIFKAQNPDAKTTELIRR	AQNPDAKTTELIRRIAQRWRELPDSKKKIY	VSSYLRFSKEQLPIFKAQNPDAKTTELIRR	AQNPDAKTTELIRRIAQRWRELPDSKKKIY	F	A	16	1853.05	28	43	yes	yes	3;4	2.3815e-13	170.56	By MS/MS	By MS/MS	By MS/MS	By MS/MS	4	4	4	4	390970000	97380000	84263000	145770000	63558000	90821500	104664000	404	14	109640000	92434000	191010000	164930000
KEQLTPSQIMSLEKEIMDKHL	YRAEWQVYKEEISRFKEQLTPSQIMSLEKE	SQIMSLEKEIMDKHLKRKAMTKKKELTLLG	YRAEWQVYKEEISRFKEQLTPSQIMSLEKE	SQIMSLEKEIMDKHLKRKAMTKKKELTLLG	F	K	21	2497.29	77	97	yes	yes	3;4;5	2.9343e-25	177.4	By MS/MS	By MS/MS	By MS/MS	By MS/MS	9	10	9	9	420610000	93344000	121420000	143590000	62259000	107382000	102924500	434	88	103860000	133490000	187200000	161600000
ERFQEAKGDSPQEKLKTV	GKPKRPRSAYNVYVAERFQEAKGDSPQEKL	QEAKGDSPQEKLKTVKENWKNLSDSEKELY	GKPKRPRSAYNVYVAERFQEAKGDSPQEKL	QEAKGDSPQEKLKTVKENWKNLSDSEKELY	A	K	18	2089.08	127	144	yes	yes	3;4;5	2.47e-17	165.3	By MS/MS	By MS/MS	By MS/MS	By MS/MS	6	6	6	6	300660000	54319000	48403000	126220000	71721000	51361000	98970500	215	23	61309000	53178000	165930000	185870000
KEDETRYHNEMKSWEEQM	KNLSDSEKELYIQHAKEDETRYHNEMKSWE	ETRYHNEMKSWEEQMIEVGRKDLLRRTIKK	KNLSDSEKELYIQHAKEDETRYHNEMKSWE	ETRYHNEMKSWEEQMIEVGRKDLLRRTIKK	A	I	18	2369.01	164	181	yes	yes	2;3;4;5	2.3051e-17	165.9	By MS/MS	By MS/MS	By MS/MS	By MS/MS	8	8	8	8	418110000	106550000	133780000	114000000	63788000	120165000	88894000	410	48	120570000	148050000	149990000	165460000
KSWEEQMIEVGRKDLLRRT	IQHAKEDETRYHNEMKSWEEQMIEVGRKDL	EQMIEVGRKDLLRRTIKKQRKYGAEECAAA	IQHAKEDETRYHNEMKSWEEQMIEVGRKDL	EQMIEVGRKDLLRRTIKKQRKYGAEECAAA	M	I	19	2373.26	175	193	yes	yes	4;5	7.2033e-23	180.64	By MS/MS	By MS/MS	By MS/MS	By MS/MS	4	4	4	4	237530000	29585000	32055000	122310000	53581000	30820000	87945500	497	21	32714000	35475000	159940000	138930000
VKENWKNLSDSEKELYIQ	FQEAKGDSPQEKLKTVKENWKNLSDSEKEL	NWKNLSDSEKELYIQHAKEDETRYHNEMKS	FQEAKGDSPQEKLKTVKENWKNLSDSEKEL	NWKNLSDSEKELYIQHAKEDETRYHNEMKS	T	H	18	2222.12	144	161	yes	yes	2;3;4	5.8747e-37	231.77	By MS/MS	By MS/MS	By MS/MS	By MS/MS	6	6	6	6	325690000	76341000	76990000	114270000	58086000	76665500	86178000	1029	35	85505000	85183000	150110000	150560000
TKKKELTLLGKPKRPRSA	LEKEIMDKHLKRKAMTKKKELTLLGKPKRP	KELTLLGKPKRPRSAYNVYVAERFQEAKGD	LEKEIMDKHLKRKAMTKKKELTLLGKPKRP	KELTLLGKPKRPRSAYNVYVAERFQEAKGD	M	Y	18	2050.27	103	120	yes	yes	3;4;5;6	3.5493e-07	118.46	By MS/MS	By MS/MS	By MS/MS	By MS/MS	8	8	8	8	475800000	154100000	149570000	86800000	85326000	151835000	86063000	959	37	173860000	165280000	113950000	221140000
SKEQLPIFKAQNPDAKTTEL	LASCPKKPVSSYLRFSKEQLPIFKAQNPDA	PIFKAQNPDAKTTELIRRIAQRWRELPDSK	LASCPKKPVSSYLRFSKEQLPIFKAQNPDA	PIFKAQNPDAKTTELIRRIAQRWRELPDSK	F	I	20	2257.2	20	39	yes	yes	2;3;4	9.1936e-84	291.08	By MS/MS	By MS/MS	By MS/MS	By MS/MS	6	6	6	6	327400000	87514000	80952000	108860000	50076000	84233000	79468000	882	45	97351000	89499000	142860000	129860000
VKENWKNLSDSEKELY	FQEAKGDSPQEKLKTVKENWKNLSDSEKEL	KENWKNLSDSEKELYIQHAKEDETRYHNEM	FQEAKGDSPQEKLKTVKENWKNLSDSEKEL	KENWKNLSDSEKELYIQHAKEDETRYHNEM	T	I	16	1980.98	144	159	yes	yes	2;3;4	3.5073e-23	211.13	By MS/MS	By MS/MS	By MS/MS	By MS/MS	6	6	6	6	301070000	75433000	74204000	98137000	53293000	74818500	75715000	1027	44	84515000	82341000	129750000	138110000
IEVGRKDL	ETRYHNEMKSWEEQMIEVGRKDLLRRTIKK	KSWEEQMIEVGRKDLLRRTIKKQRKYGAEE	ETRYHNEMKSWEEQMIEVGRKDLLRRTIKK	KSWEEQMIEVGRKDLLRRTIKKQRKYGAEE	M	L	8	928.534	182	189	yes	yes	2;3	0.034031	147.19	By MS/MS	By MS/MS	By MS/MS	By MS/MS	4	4	4	4	208400000	28511000	28989000	102340000	48563000	28750000	75451500	369	9	30672000	31945000	133680000	126000000
TPSQIMSLEKEIMDKHL	WQVYKEEISRFKEQLTPSQIMSLEKEIMDK	SQIMSLEKEIMDKHLKRKAMTKKKELTLLG	WQVYKEEISRFKEQLTPSQIMSLEKEIMDK	SQIMSLEKEIMDKHLKRKAMTKKKELTLLG	L	K	17	1999.01	81	97	yes	yes	3;4	1.5547e-35	238.81	By MS/MS	By MS/MS	By MS/MS	By MS/MS	4	4	4	4	347110000	84111000	118440000	96542000	48017000	101275500	72279500	974	40	93486000	129970000	127180000	124400000
TPSQIMSL	WQVYKEEISRFKEQLTPSQIMSLEKEIMDK	SRFKEQLTPSQIMSLEKEIMDKHLKRKAMT	WQVYKEEISRFKEQLTPSQIMSLEKEIMDK	SRFKEQLTPSQIMSLEKEIMDKHLKRKAMT	L	E	8	875.442	81	88	yes	yes	2	0.033844	127.31	By MS/MS	By MS/MS	By MS/MS	By MS/MS	2	2	2	1	270430000	71068000	64039000	104290000	31035000	67553500	67662500	970	7	79017000	70405000	137200000	81166000
KRKAMTKKKELTL	SQIMSLEKEIMDKHLKRKAMTKKKELTLLG	HLKRKAMTKKKELTLLGKPKRPRSAYNVYV	SQIMSLEKEIMDKHLKRKAMTKKKELTLLG	HLKRKAMTKKKELTLLGKPKRPRSAYNVYV	L	L	13	1573.97	98	110	yes	yes	2;3;4	0.00033046	121.28	By MS/MS	By MS/MS	By MS/MS	By MS/MS	7	8	8	8	265290000	57277000	77564000	78992000	51461000	67420500	65226500	488	29	65407000	85547000	103910000	133330000
SDSEKELYI	PQEKLKTVKENWKNLSDSEKELYIQHAKED	ENWKNLSDSEKELYIQHAKEDETRYHNEMK	PQEKLKTVKENWKNLSDSEKELYIQHAKED	ENWKNLSDSEKELYIQHAKEDETRYHNEMK	L	Q	9	1082.51	152	160	yes	yes	2	0.0086589	160.69	By MS/MS	By MS/MS	By MS/MS	By MS/MS	2	2	2	2	230360000	57291000	46212000	76885000	49968000	51751500	63426500	841	8	63483000	51052000	100720000	129480000
SLEKEIMDKHL	EISRFKEQLTPSQIMSLEKEIMDKHLKRKA	SQIMSLEKEIMDKHLKRKAMTKKKELTLLG	EISRFKEQLTPSQIMSLEKEIMDKHLKRKA	SQIMSLEKEIMDKHLKRKAMTKKKELTLLG	M	K	11	1341.7	87	97	yes	yes	2;3;4	1.8606e-08	181.62	By MS/MS	By MS/MS	By MS/MS	By MS/MS	6	7	6	6	215490000	43477000	46029000	88240000	37742000	44753000	62991000	890	26	49004000	50694000	115580000	97869000
DAYRAEWQVYKEEISRF	QRWRELPDSKKKIYQDAYRAEWQVYKEEIS	YRAEWQVYKEEISRFKEQLTPSQIMSLEKE	QRWRELPDSKKKIYQDAYRAEWQVYKEEIS	YRAEWQVYKEEISRFKEQLTPSQIMSLEKE	Q	K	17	2189.05	60	76	yes	yes	3;4	1.7351e-11	152.71	By MS/MS	By MS/MS	By MS/MS	By MS/MS	4	4	4	3	185720000	32254000	36816000	83303000	33348000	34535000	58325500	112	26	35800000	40601000	109580000	86680000
EWQVYKEEIS	LPDSKKKIYQDAYRAEWQVYKEEISRFKEQ	DAYRAEWQVYKEEISRFKEQLTPSQIMSLE	LPDSKKKIYQDAYRAEWQVYKEEISRFKEQ	DAYRAEWQVYKEEISRFKEQLTPSQIMSLE	A	R	10	1309.62	65	74	yes	yes	2	9.232e-13	231.38	By MS/MS	By MS/MS	By MS/MS	By MS/MS	2	2	2	2	258170000	70961000	71455000	74573000	41180000	71208000	57876500	229	9	78930000	78900000	98337000	106670000
VKENWKNLSDSEKELYI	FQEAKGDSPQEKLKTVKENWKNLSDSEKEL	ENWKNLSDSEKELYIQHAKEDETRYHNEMK	FQEAKGDSPQEKLKTVKENWKNLSDSEKEL	ENWKNLSDSEKELYIQHAKEDETRYHNEMK	T	Q	17	2094.06	144	160	yes	yes	2;3;4	1.1142e-23	198.42	By MS/MS	By MS/MS	By MS/MS	By MS/MS	6	6	6	6	189750000	38629000	37561000	75198000	38361000	38095000	56779500	1028	39	42736000	41774000	98257000	99373000
KEQLPIFKAQNPDAKTTELIRRIA	ASCPKKPVSSYLRFSKEQLPIFKAQNPDAK	QNPDAKTTELIRRIAQRWRELPDSKKKIYQ	ASCPKKPVSSYLRFSKEQLPIFKAQNPDAK	QNPDAKTTELIRRIAQRWRELPDSKKKIYQ	S	Q	24	2779.57	21	44	yes	yes	4;5	9.5332e-19	168.57	By MS/MS	By MS/MS	By MS/MS	By MS/MS	4	4	4	4	240220000	57602000	69748000	68790000	44077000	63675000	56433500	427	30	63933000	76911000	89842000	114230000
YNVYVAERFQEA	KELTLLGKPKRPRSAYNVYVAERFQEAKGD	RSAYNVYVAERFQEAKGDSPQEKLKTVKEN	KELTLLGKPKRPRSAYNVYVAERFQEAKGD	RSAYNVYVAERFQEAKGDSPQEKLKTVKEN	A	K	12	1487.7	121	132	yes	yes	2;3	1.8608e-77	330.68	By MS/MS	By MS/MS	By MS/MS	By MS/MS	4	4	4	4	279450000	80466000	87830000	61010000	50144000	84148000	55577000	1084	12	89850000	96710000	80258000	129930000
EWQVYKEEISRFKEQLTPSQIMSL	LPDSKKKIYQDAYRAEWQVYKEEISRFKEQ	SRFKEQLTPSQIMSLEKEIMDKHLKRKAMT	LPDSKKKIYQDAYRAEWQVYKEEISRFKEQ	SRFKEQLTPSQIMSLEKEIMDKHLKRKAMT	A	E	24	2968.5	65	88	yes	yes	3;4	8.154e-36	195.56	By MS/MS	By MS/MS	By MS/MS	By MS/MS	8	8	5	5	631910000	224200000	296790000	74400000	36528000	260495000	55464000	239	35	250980000	328560000	93652000	95110000
KSWEEQMIEVGRKDLLRRTIKKQ	IQHAKEDETRYHNEMKSWEEQMIEVGRKDL	EVGRKDLLRRTIKKQRKYGAEECAAALEHH	IQHAKEDETRYHNEMKSWEEQMIEVGRKDL	EVGRKDLLRRTIKKQRKYGAEECAAALEHH	M	R	23	2870.59	175	197	yes	yes	5;6	1.0644e-07	126.91	By MS/MS	By MS/MS	By MS/MS	By MS/MS	2	2	2	3	130180000	10552000	11100000	57481000	51051000	10826000	54266000	498	28	11699000	12279000	75775000	131550000
DAYRAEWQVYKEEISRFKEQL	QRWRELPDSKKKIYQDAYRAEWQVYKEEIS	WQVYKEEISRFKEQLTPSQIMSLEKEIMDK	QRWRELPDSKKKIYQDAYRAEWQVYKEEIS	WQVYKEEISRFKEQLTPSQIMSLEKEIMDK	Q	T	21	2687.33	60	80	yes	yes	3;4;5	1.4615e-17	160.13	By MS/MS	By MS/MS	By MS/MS	By MS/MS	6	6	5	6	238490000	61023000	70812000	55910000	50743000	65917500	53326500	113	25	67507000	78461000	76280000	131560000
LRFSKEQLPIFKA	SSVLASCPKKPVSSYLRFSKEQLPIFKAQN	SYLRFSKEQLPIFKAQNPDAKTTELIRRIA	SSVLASCPKKPVSSYLRFSKEQLPIFKAQN	SYLRFSKEQLPIFKAQNPDAKTTELIRRIA	Y	Q	13	1575.91	17	29	yes	yes	2;3;4	2.8684e-06	145.6	By MS/MS	By MS/MS	By MS/MS	By MS/MS	6	6	6	6	193500000	45776000	43099000	65964000	38657000	44437500	52310500	601	26	51178000	47863000	86330000	100230000
KEEISRFKEQL	KKIYQDAYRAEWQVYKEEISRFKEQLTPSQ	WQVYKEEISRFKEQLTPSQIMSLEKEIMDK	KKIYQDAYRAEWQVYKEEISRFKEQLTPSQ	WQVYKEEISRFKEQLTPSQIMSLEKEIMDK	Y	T	11	1405.76	70	80	yes	yes	2;3	0.0015358	130.56	By MS/MS	By MS/MS	By MS/MS	By MS/MS	4	4	4	4	172620000	33920000	36154000	66367000	36179000	35037000	51273000	412	14	37787000	39943000	86653000	93819000
AKTTELIRRIA	FSKEQLPIFKAQNPDAKTTELIRRIAQRWR	QNPDAKTTELIRRIAQRWRELPDSKKKIYQ	FSKEQLPIFKAQNPDAKTTELIRRIAQRWR	QNPDAKTTELIRRIAQRWRELPDSKKKIYQ	D	Q	11	1270.77	34	44	yes	yes	3;4	0.00013903	149.23	By MS/MS	By MS/MS	By MS/MS	By MS/MS	5	6	6	6	219770000	58209000	59095000	68525000	33939000	58652000	51232000	54	16	63906000	65058000	89616000	87980000
WEEQMIEVGRKDL	HAKEDETRYHNEMKSWEEQMIEVGRKDLLR	KSWEEQMIEVGRKDLLRRTIKKQRKYGAEE	HAKEDETRYHNEMKSWEEQMIEVGRKDLLR	KSWEEQMIEVGRKDLLRRTIKKQRKYGAEE	S	L	13	1631.8	177	189	yes	yes	2;3	2.0286e-17	182.08	By MS/MS	By MS/MS	By MS/MS	By MS/MS	4	4	5	4	146060000	24176000	21871000	64891000	35117000	23023500	50004000	1051	24	26951000	24253000	85122000	91006000
SDSEKELYIQHAKEDETRYHN	PQEKLKTVKENWKNLSDSEKELYIQHAKED	LYIQHAKEDETRYHNEMKSWEEQMIEVGRK	PQEKLKTVKENWKNLSDSEKELYIQHAKED	LYIQHAKEDETRYHNEMKSWEEQMIEVGRK	L	E	21	2591.19	152	172	yes	yes	3;4;5	1.1291e-44	228.63	By MS/MS	By MS/MS	By MS/MS	By MS/MS	6	6	6	5	162730000	31822000	32579000	63790000	34536000	32200500	49163000	846	27	35398000	35918000	83637000	89434000
RELPDSKKKIYQDAYRA	DAKTTELIRRIAQRWRELPDSKKKIYQDAY	LPDSKKKIYQDAYRAEWQVYKEEISRFKEQ	DAKTTELIRRIAQRWRELPDSKKKIYQDAY	LPDSKKKIYQDAYRAEWQVYKEEISRFKEQ	W	E	17	2080.11	48	64	yes	yes	3;4;5	8.04e-16	173.87	By MS/MS	By MS/MS	By MS/MS	By MS/MS	5	5	6	6	155750000	25979000	35564000	66772000	27433000	30771500	47102500	770	27	29173000	38754000	87264000	71165000
AMTKKKELTL	MSLEKEIMDKHLKRKAMTKKKELTLLGKPK	HLKRKAMTKKKELTLLGKPKRPRSAYNVYV	MSLEKEIMDKHLKRKAMTKKKELTLLGKPK	HLKRKAMTKKKELTLLGKPKRPRSAYNVYV	K	L	10	1161.68	101	110	yes	yes	2;3	1.3678e-05	144.77	By MS/MS	By MS/MS	By MS/MS	By MS/MS	6	6	6	6	154490000	40908000	30473000	52727000	30385000	35690500	41556000	67	22	45399000	33388000	69353000	78743000
AQRWRELPDSKKKIYQDA	AQNPDAKTTELIRRIAQRWRELPDSKKKIY	WRELPDSKKKIYQDAYRAEWQVYKEEISRF	AQNPDAKTTELIRRIAQRWRELPDSKKKIY	WRELPDSKKKIYQDAYRAEWQVYKEEISRF	I	Y	18	2231.18	44	61	yes	yes	4;5	3.3492e-07	119.4	By MS/MS	By MS/MS	By MS/MS	By MS/MS	4	4	4	4	124110000	18881000	25504000	57148000	22576000	22192500	39862000	84	23	21150000	28272000	75047000	58549000
QEAKGDSPQEKL	KRPRSAYNVYVAERFQEAKGDSPQEKLKTV	ERFQEAKGDSPQEKLKTVKENWKNLSDSEK	KRPRSAYNVYVAERFQEAKGDSPQEKLKTV	ERFQEAKGDSPQEKLKTVKENWKNLSDSEK	F	K	12	1328.66	130	141	yes	yes	2;3	7.1619e-22	241.39	By MS/MS	By MS/MS	By MS/MS	By MS/MS	4	4	4	4	108590000	9451300	22387000	47666000	29082000	15919150	38374000	725	17	10762000	24654000	62662000	75289000
YRAEWQVYKEEISRF	WRELPDSKKKIYQDAYRAEWQVYKEEISRF	YRAEWQVYKEEISRFKEQLTPSQIMSLEKE	WRELPDSKKKIYQDAYRAEWQVYKEEISRF	YRAEWQVYKEEISRFKEQLTPSQIMSLEKE	A	K	15	2002.99	62	76	yes	yes	3;4	1.5849e-12	162.29	By MS/MS	By MS/MS	By MS/MS	By MS/MS	4	4	4	4	126280000	24528000	27157000	49144000	25450000	25842500	37297000	1088	34	27036000	30089000	64385000	65945000
TPSQIMSLEKEIMDKHLKRKAM	WQVYKEEISRFKEQLTPSQIMSLEKEIMDK	LEKEIMDKHLKRKAMTKKKELTLLGKPKRP	WQVYKEEISRFKEQLTPSQIMSLEKEIMDK	LEKEIMDKHLKRKAMTKKKELTLLGKPKRP	L	T	22	2613.38	81	102	yes	yes	4;5;6	6.8517e-18	162.65	By MS/MS	By MS/MS	By MS/MS	By MS/MS	6	5	6	6	159710000	42918000	43182000	49515000	24101000	43050000	36808000	976	66	47865000	48199000	64999000	62492000
HAKEDETRYHNEMKS	NWKNLSDSEKELYIQHAKEDETRYHNEMKS	HAKEDETRYHNEMKSWEEQMIEVGRKDLLR	NWKNLSDSEKELYIQHAKEDETRYHNEMKS	HAKEDETRYHNEMKSWEEQMIEVGRKDLLR	Q	W	15	1873.84	162	176	yes	yes	2;3;4;5	6.5612e-09	137.21	By MS/MS	By MS/MS	By MS/MS	By MS/MS	8	8	8	8	127730000	25486000	29163000	47114000	25965000	27324500	36539500	341	27	28506000	32950000	61692000	67370000
MDKHLKRKAMT	EQLTPSQIMSLEKEIMDKHLKRKAMTKKKE	EKEIMDKHLKRKAMTKKKELTLLGKPKRPR	EQLTPSQIMSLEKEIMDKHLKRKAMTKKKE	EKEIMDKHLKRKAMTKKKELTLLGKPKRPR	I	K	11	1357.73	93	103	yes	yes	2;3	0.00038163	137.89	By MS/MS	By MS/MS	By MS/MS	By MS/MS	4	4	4	4	137060000	28092000	37502000	40029000	31435000	32797000	35732000	623	12	32182000	41688000	52557000	81477000
KGDSPQEKLKTVKENWKNLS	RSAYNVYVAERFQEAKGDSPQEKLKTVKEN	QEKLKTVKENWKNLSDSEKELYIQHAKEDE	RSAYNVYVAERFQEAKGDSPQEKLKTVKEN	QEKLKTVKENWKNLSDSEKELYIQHAKEDE	A	D	20	2328.24	133	152	yes	yes	3;4;5	2.6644e-11	136.43	By MS/MS	By MS/MS	By MS/MS	By MS/MS	6	5	6	6	130900000	28521000	30935000	46747000	24701000	29728000	35724000	449	27	32123000	34220000	61585000	63965000
YVAERFQEAKGDSPQEKLKT	TLLGKPKRPRSAYNVYVAERFQEAKGDSPQ	FQEAKGDSPQEKLKTVKENWKNLSDSEKEL	TLLGKPKRPRSAYNVYVAERFQEAKGDSPQ	FQEAKGDSPQEKLKTVKENWKNLSDSEKEL	V	V	20	2323.18	124	143	yes	yes	3;4;5	1.7209e-17	162.76	By MS/MS	By MS/MS	By MS/MS	By MS/MS	6	6	6	6	168730000	45355000	52281000	41910000	29183000	48818000	35546500	1098	23	50589000	57925000	55134000	75666000
AERFQEAKGDSPQEKLKTVKENWKN	LGKPKRPRSAYNVYVAERFQEAKGDSPQEK	SPQEKLKTVKENWKNLSDSEKELYIQHAKE	LGKPKRPRSAYNVYVAERFQEAKGDSPQEK	SPQEKLKTVKENWKNLSDSEKELYIQHAKE	V	L	25	2959.52	126	150	yes	yes	4;5;6	5.3001e-08	125.97	By MS/MS	By MS/MS	By MS/MS	By MS/MS	6	6	5	5	139510000	32465000	37119000	42704000	27226000	34792000	34965000	31	27	36302000	41008000	56436000	70714000
VSSYLRFSKEQLPIFKA	______________________________	SYLRFSKEQLPIFKAQNPDAKTTELIRRIA	___MSSVLASCPKKPVSSYLRFSKEQLPIF	SYLRFSKEQLPIFKAQNPDAKTTELIRRIA	P	Q	17	2012.11	13	29	yes	yes	3;4	1.1251e-14	170.11	By MS/MS	By MS/MS	By MS/MS	By MS/MS	4	4	4	4	136590000	35985000	33741000	40868000	25996000	34863000	33432000	1043	26	39975000	37279000	53644000	67341000
WEEQMIEV	HAKEDETRYHNEMKSWEEQMIEVGRKDLLR	YHNEMKSWEEQMIEVGRKDLLRRTIKKQRK	HAKEDETRYHNEMKSWEEQMIEVGRKDLLR	YHNEMKSWEEQMIEVGRKDLLRRTIKKQRK	S	G	8	1062.47	177	184	yes	yes	2	0.058803	104.45	By MS/MS	By MS/MS	By MS/MS		2	2	2		139100000	39746000	33712000	65644000	0	36729000	32822000	1050	1	43944000	37154000	86366000	0
KTVKENWKNLS	ERFQEAKGDSPQEKLKTVKENWKNLSDSEK	QEKLKTVKENWKNLSDSEKELYIQHAKEDE	ERFQEAKGDSPQEKLKTVKENWKNLSDSEK	QEKLKTVKENWKNLSDSEKELYIQHAKEDE	L	D	11	1345.74	142	152	yes	yes	2;3	1.492e-05	160.22	By MS/MS	By MS/MS	By MS/MS	By MS/MS	4	4	4	3	116480000	22020000	32528000	33702000	28227000	27274000	30964500	502	12	26682000	35651000	43857000	73204000
AKEDETRYHNEM	WKNLSDSEKELYIQHAKEDETRYHNEMKSW	IQHAKEDETRYHNEMKSWEEQMIEVGRKDL	WKNLSDSEKELYIQHAKEDETRYHNEMKSW	IQHAKEDETRYHNEMKSWEEQMIEVGRKDL	H	K	12	1521.65	163	174	yes	yes	2;3;4	4.115e-07	171.36	By MS/MS	By MS/MS	By MS/MS	By MS/MS	6	6	6	6	115080000	23084000	31230000	35790000	24974000	27157000	30382000	50	20	26240000	34631000	47194000	64721000
YKEEISRFKEQLTPSQIM	KKKIYQDAYRAEWQVYKEEISRFKEQLTPS	EISRFKEQLTPSQIMSLEKEIMDKHLKRKA	KKKIYQDAYRAEWQVYKEEISRFKEQLTPS	EISRFKEQLTPSQIMSLEKEIMDKHLKRKA	V	S	18	2226.14	69	86	yes	yes	2;3	2.3924e-17	165.58	By MS/MS	By MS/MS	By MS/MS	By MS/MS	4	4	4	4	96336000	18076000	18908000	40310000	19042000	18492000	29676000	1073	27	19815000	20793000	52919000	49316000
SDSEKELYIQHAKEDETRYHNEMKS	PQEKLKTVKENWKNLSDSEKELYIQHAKED	HAKEDETRYHNEMKSWEEQMIEVGRKDLLR	PQEKLKTVKENWKNLSDSEKELYIQHAKED	HAKEDETRYHNEMKSWEEQMIEVGRKDLLR	L	W	25	3066.4	152	176	yes	yes	4;5	7.9881e-48	226.39	By MS/MS	By matching	By MS/MS	By MS/MS	4	3	4	3	88205000	15902000	13994000	41298000	17011000	14948000	29154500	848	14	18014000	15652000	54597000	44093000
FSKEQLPIFKA	VLASCPKKPVSSYLRFSKEQLPIFKAQNPD	SYLRFSKEQLPIFKAQNPDAKTTELIRRIA	VLASCPKKPVSSYLRFSKEQLPIFKAQNPD	SYLRFSKEQLPIFKAQNPDAKTTELIRRIA	R	Q	11	1306.73	19	29	yes	yes	2;3	3.0278e-13	219.5	By MS/MS	By MS/MS	By MS/MS	By MS/MS	4	4	4	4	123060000	33907000	30936000	36735000	21485000	32421500	29110000	252	24	37999000	34192000	48168000	55740000
VKENWKNLS	FQEAKGDSPQEKLKTVKENWKNLSDSEKEL	QEKLKTVKENWKNLSDSEKELYIQHAKEDE	FQEAKGDSPQEKLKTVKENWKNLSDSEKEL	QEKLKTVKENWKNLSDSEKELYIQHAKEDE	T	D	9	1116.59	144	152	yes	yes	3	0.014238	121.8	By matching	By MS/MS	By MS/MS	By MS/MS	2	2	2	2	105430000	23396000	24461000	36975000	20595000	23928500	28785000	1024	4	26393000	27211000	48460000	53343000
YRAEWQVYKEEISRFKEQL	WRELPDSKKKIYQDAYRAEWQVYKEEISRF	WQVYKEEISRFKEQLTPSQIMSLEKEIMDK	WRELPDSKKKIYQDAYRAEWQVYKEEISRF	WQVYKEEISRFKEQLTPSQIMSLEKEIMDK	A	T	19	2501.27	62	80	yes	yes	4;5	8.6528e-12	148.56	By MS/MS	By MS/MS	By MS/MS	By MS/MS	4	4	4	4	111780000	24221000	30952000	39399000	17208000	27586500	28303500	1089	47	27033000	34195000	51671000	44623000
SLEKEIMDKHLKRKAMT	EISRFKEQLTPSQIMSLEKEIMDKHLKRKA	EKEIMDKHLKRKAMTKKKELTLLGKPKRPR	EISRFKEQLTPSQIMSLEKEIMDKHLKRKA	EKEIMDKHLKRKAMTKKKELTLLGKPKRPR	M	K	17	2057.11	87	103	yes	yes	4;5	4.7613e-14	157.03	By MS/MS	By MS/MS	By MS/MS	By MS/MS	4	4	4	4	94364000	14637000	24485000	41155000	14086000	19561000	27620500	893	15	16444000	27133000	54054000	36524000
KRKAMTKKKELTLLG	SQIMSLEKEIMDKHLKRKAMTKKKELTLLG	KRKAMTKKKELTLLGKPKRPRSAYNVYVAE	SQIMSLEKEIMDKHLKRKAMTKKKELTLLG	KRKAMTKKKELTLLGKPKRPRSAYNVYVAE	L	K	15	1744.08	98	112	yes	yes	2;3;4;5	7.6457e-05	112.15	By MS/MS	By MS/MS	By MS/MS	By MS/MS	7	8	8	8	142210000	35083000	52205000	23204000	31715000	43644000	27459500	490	16	40152000	57531000	30817000	82203000
SPQEKLKTVKENWKNL	YNVYVAERFQEAKGDSPQEKLKTVKENWKN	PQEKLKTVKENWKNLSDSEKELYIQHAKED	YNVYVAERFQEAKGDSPQEKLKTVKENWKN	PQEKLKTVKENWKNLSDSEKELYIQHAKED	D	S	16	1941.07	136	151	yes	yes	3;4	9.5385e-18	191.96	By MS/MS	By MS/MS	By MS/MS	By MS/MS	4	4	4	4	97388000	22565000	23386000	28209000	23228000	22975500	25718500	902	27	25094000	25741000	36906000	60194000
MSLEKEIMDKHLKRKAMT	EEISRFKEQLTPSQIMSLEKEIMDKHLKRK	EKEIMDKHLKRKAMTKKKELTLLGKPKRPR	EEISRFKEQLTPSQIMSLEKEIMDKHLKRK	EKEIMDKHLKRKAMTKKKELTLLGKPKRPR	I	K	18	2188.15	86	103	yes	yes	4;5	1.9806e-11	137.52	By MS/MS	By MS/MS	By MS/MS	By MS/MS	4	4	4	4	81490000	12898000	17203000	37345000	14045000	15050500	25695000	657	35	14541000	18965000	49077000	36453000
KEEISRFKEQLTPSQIMS	KKIYQDAYRAEWQVYKEEISRFKEQLTPSQ	ISRFKEQLTPSQIMSLEKEIMDKHLKRKAM	KKIYQDAYRAEWQVYKEEISRFKEQLTPSQ	ISRFKEQLTPSQIMSLEKEIMDKHLKRKAM	Y	L	18	2150.1	70	87	yes	yes	2;3;4	3.0903e-07	120.63	By MS/MS	By MS/MS	By MS/MS	By MS/MS	5	6	6	6	86552000	17935000	18422000	34196000	15999000	18178500	25097500	413	21	20165000	20460000	44997000	41474000
SKKKIYQDAYRA	ELIRRIAQRWRELPDSKKKIYQDAYRAEWQ	LPDSKKKIYQDAYRAEWQVYKEEISRFKEQ	ELIRRIAQRWRELPDSKKKIYQDAYRAEWQ	LPDSKKKIYQDAYRAEWQVYKEEISRFKEQ	D	E	12	1469.8	53	64	yes	yes	2;3;4	9.7549e-18	203.7	By MS/MS	By MS/MS	By MS/MS	By MS/MS	11	12	9	6	200910000	52913000	97892000	30090000	20015000	75402500	25052500	886	45	62534000	111150000	38388000	52132000
RFKEQLTPSQIMS	DAYRAEWQVYKEEISRFKEQLTPSQIMSLE	ISRFKEQLTPSQIMSLEKEIMDKHLKRKAM	DAYRAEWQVYKEEISRFKEQLTPSQIMSLE	ISRFKEQLTPSQIMSLEKEIMDKHLKRKAM	S	L	13	1563.81	75	87	yes	yes	2;3	9.6287e-09	165.66	By MS/MS	By MS/MS	By MS/MS	By MS/MS	4	4	4	4	116450000	35004000	32261000	34058000	15125000	33632500	24591500	778	18	39111000	35575000	44995000	39169000
LSDSEKELYIQHAKEDETRYHNEM	SPQEKLKTVKENWKNLSDSEKELYIQHAKE	IQHAKEDETRYHNEMKSWEEQMIEVGRKDL	SPQEKLKTVKENWKNLSDSEKELYIQHAKE	IQHAKEDETRYHNEMKSWEEQMIEVGRKDL	N	K	24	2964.36	151	174	yes	yes	4;5;6	1.6211e-18	164.65	By MS/MS	By MS/MS	By MS/MS	By MS/MS	5	6	6	6	75993000	12462000	15288000	28911000	19331000	13875000	24121000	611	32	14048000	16903000	37880000	50125000
KTVKENWKNLSDSEKELYIQ	ERFQEAKGDSPQEKLKTVKENWKNLSDSEK	NWKNLSDSEKELYIQHAKEDETRYHNEMKS	ERFQEAKGDSPQEKLKTVKENWKNLSDSEK	NWKNLSDSEKELYIQHAKEDETRYHNEMKS	L	H	20	2451.26	142	161	yes	yes	3;4	1.7221e-07	129.46	By MS/MS	By MS/MS	By MS/MS	By MS/MS	3	3	4	3	72626000	14023000	10626000	35528000	12448000	12324500	23988000	506	18	15709000	12382000	46470000	32236000
NEMKSWEEQMIEV	ELYIQHAKEDETRYHNEMKSWEEQMIEVGR	YHNEMKSWEEQMIEVGRKDLLRRTIKKQRK	ELYIQHAKEDETRYHNEMKSWEEQMIEVGR	YHNEMKSWEEQMIEVGRKDLLRRTIKKQRK	H	G	13	1651.72	172	184	yes	yes	2	3.4795e-21	228.83	By MS/MS	By MS/MS	By MS/MS	By MS/MS	2	2	2	2	86704000	19764000	19787000	30090000	17063000	19775500	23576500	674	19	22009000	21769000	39517000	44224000
EWQVYKEEI	LPDSKKKIYQDAYRAEWQVYKEEISRFKEQ	QDAYRAEWQVYKEEISRFKEQLTPSQIMSL	LPDSKKKIYQDAYRAEWQVYKEEISRFKEQ	QDAYRAEWQVYKEEISRFKEQLTPSQIMSL	A	S	9	1222.59	65	73	yes	yes	2	0.00098331	182.53	By MS/MS	By MS/MS	By MS/MS	By MS/MS	2	2	2	2	83801000	18884000	18044000	30755000	16118000	18464000	23436500	228	6	21127000	19899000	40360000	41782000
LEKEIMDKHLKRKAMTKKKELTL	ISRFKEQLTPSQIMSLEKEIMDKHLKRKAM	HLKRKAMTKKKELTLLGKPKRPRSAYNVYV	ISRFKEQLTPSQIMSLEKEIMDKHLKRKAM	HLKRKAMTKKKELTLLGKPKRPRSAYNVYV	S	L	23	2810.62	88	110	yes	yes	5;6	0.00010795	104.63	By MS/MS	By MS/MS	By MS/MS	By MS/MS	5	4	7	4	87467000	19722000	20966000	36765000	10014000	20344000	23389500	549	52	22237000	23264000	48776000	25927000
EWQVYKEEISRFKEQLTPSQI	LPDSKKKIYQDAYRAEWQVYKEEISRFKEQ	EEISRFKEQLTPSQIMSLEKEIMDKHLKRK	LPDSKKKIYQDAYRAEWQVYKEEISRFKEQ	EEISRFKEQLTPSQIMSLEKEIMDKHLKRK	A	M	21	2637.34	65	85	yes	yes	3;4	1.6386e-11	139.17	By MS/MS	By MS/MS	By MS/MS	By MS/MS	4	4	4	4	83867000	20692000	18045000	31054000	14075000	19368500	22564500	236	26	22883000	19897000	40919000	36479000
DSKKKIYQDAYRA	TELIRRIAQRWRELPDSKKKIYQDAYRAEW	LPDSKKKIYQDAYRAEWQVYKEEISRFKEQ	TELIRRIAQRWRELPDSKKKIYQDAYRAEW	LPDSKKKIYQDAYRAEWQVYKEEISRFKEQ	P	E	13	1584.83	52	64	yes	yes	2;3;4	1.2342e-08	163.27	By MS/MS	By MS/MS	By MS/MS	By MS/MS	6	6	5	4	84189000	20957000	18824000	27357000	17051000	19890500	22204000	148	12	23445000	20828000	35832000	44201000
KGDSPQEKL	RSAYNVYVAERFQEAKGDSPQEKLKTVKEN	ERFQEAKGDSPQEKLKTVKENWKNLSDSEK	RSAYNVYVAERFQEAKGDSPQEKLKTVKEN	ERFQEAKGDSPQEKLKTVKENWKNLSDSEK	A	K	9	1000.52	133	141	yes	yes	2;3	4.4398e-06	206.43	By MS/MS	By MS/MS	By MS/MS	By MS/MS	4	4	4	4	90897000	8049100	38765000	16477000	27607000	23407050	22042000	442	12	9152200	44367000	21732000	71535000
EWQVYKEEISRFKEQLTPSQIM	LPDSKKKIYQDAYRAEWQVYKEEISRFKEQ	EISRFKEQLTPSQIMSLEKEIMDKHLKRKA	LPDSKKKIYQDAYRAEWQVYKEEISRFKEQ	EISRFKEQLTPSQIMSLEKEIMDKHLKRKA	A	S	22	2768.38	65	86	yes	yes	3	1.0379e-17	156.73	By MS/MS	By MS/MS	By MS/MS	By MS/MS	2	2	2	2	83097000	16890000	22385000	31412000	12411000	19637500	21911500	237	20	18832000	24639000	41059000	32175000
WRELPDSKKKIYQDAYRA	PDAKTTELIRRIAQRWRELPDSKKKIYQDA	LPDSKKKIYQDAYRAEWQVYKEEISRFKEQ	PDAKTTELIRRIAQRWRELPDSKKKIYQDA	LPDSKKKIYQDAYRAEWQVYKEEISRFKEQ	R	E	18	2266.19	47	64	yes	yes	4;5	2.889e-28	195.46	By MS/MS	By MS/MS	By MS/MS	By MS/MS	4	4	4	4	82745000	20656000	18446000	31819000	11824000	19551000	21821500	1059	32	23423000	20317000	41832000	30624000
KTVKENWKNLSDSEKELY	ERFQEAKGDSPQEKLKTVKENWKNLSDSEK	KENWKNLSDSEKELYIQHAKEDETRYHNEM	ERFQEAKGDSPQEKLKTVKENWKNLSDSEK	KENWKNLSDSEKELYIQHAKEDETRYHNEM	L	I	18	2210.12	142	159	yes	yes	3;4	1.7581e-28	202.35	By MS/MS	By MS/MS	By MS/MS	By MS/MS	4	4	3	3	89749000	22746000	23713000	28583000	14707000	23229500	21645000	504	27	25372000	26352000	37090000	38159000
NPDAKTTELIRRIA	YLRFSKEQLPIFKAQNPDAKTTELIRRIAQ	QNPDAKTTELIRRIAQRWRELPDSKKKIYQ	YLRFSKEQLPIFKAQNPDAKTTELIRRIAQ	QNPDAKTTELIRRIAQRWRELPDSKKKIYQ	Q	Q	14	1596.89	31	44	yes	yes	4	0.0001789	117.03	By MS/MS	By MS/MS	By MS/MS	By MS/MS	2	2	2	2	78691000	20609000	15692000	27834000	14556000	18150500	21195000	688	8	22992000	17251000	36437000	37790000
QVYKEEISRF	DSKKKIYQDAYRAEWQVYKEEISRFKEQLT	YRAEWQVYKEEISRFKEQLTPSQIMSLEKE	DSKKKIYQDAYRAEWQVYKEEISRFKEQLT	YRAEWQVYKEEISRFKEQLTPSQIMSLEKE	W	K	10	1297.67	67	76	yes	yes	2;3	0.00077712	151.07	By MS/MS	By MS/MS	By MS/MS	By MS/MS	4	4	4	4	67415000	12727000	12867000	29227000	12593000	12797000	20910000	759	13	13846000	14242000	38380000	32637000
SDSEKELYIQH	PQEKLKTVKENWKNLSDSEKELYIQHAKED	WKNLSDSEKELYIQHAKEDETRYHNEMKSW	PQEKLKTVKENWKNLSDSEKELYIQHAKED	WKNLSDSEKELYIQHAKEDETRYHNEMKSW	L	A	11	1347.63	152	162	yes	yes	2;3	3.1368e-13	219.03	By MS/MS	By MS/MS	By MS/MS	By MS/MS	4	4	4	4	88590000	27764000	20527000	23362000	16937000	24145500	20149500	843	10	30680000	22633000	30703000	43906000
RFSKEQLPIFKAQNPDAKT	SVLASCPKKPVSSYLRFSKEQLPIFKAQNP	EQLPIFKAQNPDAKTTELIRRIAQRWRELP	SVLASCPKKPVSSYLRFSKEQLPIFKAQNP	EQLPIFKAQNPDAKTTELIRRIAQRWRELP	L	T	19	2217.19	18	36	yes	yes	4	2.8421e-36	223.51	By MS/MS	By MS/MS	By MS/MS	By MS/MS	2	2	2	2	76816000	18448000	18143000	27677000	12548000	18295500	20112500	786	16	20496000	20027000	36157000	32517000
DSEKELYIQHAKEDETRYHNEM	QEKLKTVKENWKNLSDSEKELYIQHAKEDE	IQHAKEDETRYHNEMKSWEEQMIEVGRKDL	QEKLKTVKENWKNLSDSEKELYIQHAKEDE	IQHAKEDETRYHNEMKSWEEQMIEVGRKDL	S	K	22	2764.24	153	174	yes	yes	4;5	3.2048e-26	190.31	By MS/MS	By MS/MS	By MS/MS	By MS/MS	4	3	3	4	63905000	13551000	11723000	24299000	14332000	12637000	19315500	147	20	15309000	13129000	31752000	37118000
KGDSPQEKLKTVKEN	RSAYNVYVAERFQEAKGDSPQEKLKTVKEN	KGDSPQEKLKTVKENWKNLSDSEKELYIQH	RSAYNVYVAERFQEAKGDSPQEKLKTVKEN	KGDSPQEKLKTVKENWKNLSDSEKELYIQH	A	W	15	1699.91	133	147	yes	yes	3;4	9.992e-28	223.76	By MS/MS	By MS/MS	By MS/MS	By MS/MS	4	3	4	4	50490000	8624100	5364600	26475000	10027000	6994350	18251000	445	7	9766300	5834900	34831000	25975000
ERFQEAKGDSPQEKLKTVKENWKN	GKPKRPRSAYNVYVAERFQEAKGDSPQEKL	SPQEKLKTVKENWKNLSDSEKELYIQHAKE	GKPKRPRSAYNVYVAERFQEAKGDSPQEKL	SPQEKLKTVKENWKNLSDSEKELYIQHAKE	A	L	24	2888.48	127	150	yes	yes	5;6	2.8875e-08	132.1	By MS/MS	By MS/MS	By MS/MS	By MS/MS	2	2	3	3	46097000	5463600	6389600	23339000	10904000	5926600	17121500	216	4	6162100	7042700	30420000	28294000
MSLEKEIMDKHL	EEISRFKEQLTPSQIMSLEKEIMDKHLKRK	SQIMSLEKEIMDKHLKRKAMTKKKELTLLG	EEISRFKEQLTPSQIMSLEKEIMDKHLKRK	SQIMSLEKEIMDKHLKRKAMTKKKELTLLG	I	K	12	1472.74	86	97	yes	yes	3	2.5861e-06	156.08	By MS/MS	By MS/MS	By MS/MS	By MS/MS	2	2	2	2	55743000	12183000	9543900	23326000	10691000	10863450	17008500	654	9	13740000	10568000	30612000	27706000
RELPDSKKKIYQ	DAKTTELIRRIAQRWRELPDSKKKIYQDAY	QRWRELPDSKKKIYQDAYRAEWQVYKEEIS	DAKTTELIRRIAQRWRELPDSKKKIYQDAY	QRWRELPDSKKKIYQDAYRAEWQVYKEEIS	W	D	12	1503.84	48	59	yes	yes	3;4	1.4435e-06	164.11	By MS/MS	By MS/MS	By MS/MS	By MS/MS	4	4	4	4	45265000	6798700	6608200	21063000	10795000	6703450	15929000	769	11	7574900	7233800	27717000	27963000
WKNLSDSEKELYIQHA	KGDSPQEKLKTVKENWKNLSDSEKELYIQH	KNLSDSEKELYIQHAKEDETRYHNEMKSWE	KGDSPQEKLKTVKENWKNLSDSEKELYIQH	KNLSDSEKELYIQHAKEDETRYHNEMKSWE	N	K	16	1959.97	148	163	yes	yes	2;3;4	3.2446e-22	195.15	By MS/MS	By MS/MS	By MS/MS	By MS/MS	6	6	6	6	59871000	15272000	13104000	20628000	10867000	14188000	15747500	1055	28	16926000	14512000	27014000	28158000
LGKPKRPRSAYNVYVAERFQEA	HLKRKAMTKKKELTLLGKPKRPRSAYNVYV	RSAYNVYVAERFQEAKGDSPQEKLKTVKEN	HLKRKAMTKKKELTLLGKPKRPRSAYNVYV	RSAYNVYVAERFQEAKGDSPQEKLKTVKEN	L	K	22	2578.38	111	132	yes	yes	4;5	3.886e-12	148.91	By MS/MS	By MS/MS	By MS/MS	By MS/MS	2	4	4	2	81365000	12272000	38806000	24106000	6181500	25539000	15143750	562	19	13582000	42858000	31484000	16004000
SKEQLPIFKAQ	LASCPKKPVSSYLRFSKEQLPIFKAQNPDA	YLRFSKEQLPIFKAQNPDAKTTELIRRIAQ	LASCPKKPVSSYLRFSKEQLPIFKAQNPDA	YLRFSKEQLPIFKAQNPDAKTTELIRRIAQ	F	N	11	1287.72	20	30	yes	yes	2;3	3.1089e-10	211.86	By MS/MS	By MS/MS	By MS/MS	By MS/MS	4	4	4	4	54904000	13327000	12740000	17676000	11161000	13033500	14418500	880	8	14765000	13989000	23161000	28934000
QEAKGDSPQEKLKTV	KRPRSAYNVYVAERFQEAKGDSPQEKLKTV	QEAKGDSPQEKLKTVKENWKNLSDSEKELY	KRPRSAYNVYVAERFQEAKGDSPQEKLKTV	QEAKGDSPQEKLKTVKENWKNLSDSEKELY	F	K	15	1656.87	130	144	yes	yes	2;3;4	1.2862e-12	164.53	By MS/MS	By MS/MS	By MS/MS	By MS/MS	6	6	6	5	49012000	9404600	11432000	20312000	7863500	10418300	14087750	727	26	10425000	12761000	26738000	20421000
YKEEISRFKEQLTPSQIMSLEKEIM	KKKIYQDAYRAEWQVYKEEISRFKEQLTPS	QLTPSQIMSLEKEIMDKHLKRKAMTKKKEL	KKKIYQDAYRAEWQVYKEEISRFKEQLTPS	QLTPSQIMSLEKEIMDKHLKRKAMTKKKEL	V	D	25	3056.56	69	93	yes	yes	3;4;5	5.8984e-13	150.83	By MS/MS	By MS/MS	By MS/MS	By MS/MS	6	6	6	3	81290000	23776000	30236000	20543000	6736200	27006000	13639600	1077	21	26359000	33214000	26866000	17534000
YKEEISRFKEQLTPSQI	KKKIYQDAYRAEWQVYKEEISRFKEQLTPS	EEISRFKEQLTPSQIMSLEKEIMDKHLKRK	KKKIYQDAYRAEWQVYKEEISRFKEQLTPS	EEISRFKEQLTPSQIMSLEKEIMDKHLKRK	V	M	17	2095.09	69	85	yes	yes	3;4	1.5189e-10	137.19	By MS/MS	By MS/MS	By MS/MS	By MS/MS	4	4	4	2	50367000	11613000	11730000	21389000	5634500	11671500	13511750	1072	18	12979000	13000000	28122000	14606000
SDSEKELYIQHAKEDETRYH	PQEKLKTVKENWKNLSDSEKELYIQHAKED	ELYIQHAKEDETRYHNEMKSWEEQMIEVGR	PQEKLKTVKENWKNLSDSEKELYIQHAKED	ELYIQHAKEDETRYHNEMKSWEEQMIEVGR	L	N	20	2477.15	152	171	yes	yes	4;5	9.4033e-35	201.37	By MS/MS	By MS/MS	By MS/MS	By MS/MS	4	4	4	4	42856000	7765800	8211500	18204000	8674200	7988650	13439100	845	22	8637000	9159600	23901000	22474000
KEQLPIFKAQNPDAKTTEL	ASCPKKPVSSYLRFSKEQLPIFKAQNPDAK	PIFKAQNPDAKTTELIRRIAQRWRELPDSK	ASCPKKPVSSYLRFSKEQLPIFKAQNPDAK	PIFKAQNPDAKTTELIRRIAQRWRELPDSK	S	I	19	2170.16	21	39	yes	yes	3;4	9.2214e-29	199.12	By MS/MS	By MS/MS	By MS/MS	By MS/MS	4	4	4	4	45192000	10762000	9322500	16931000	8176000	10042250	12553500	426	19	11912000	10342000	22186000	21183000
LSDSEKELYIQ	SPQEKLKTVKENWKNLSDSEKELYIQHAKE	NWKNLSDSEKELYIQHAKEDETRYHNEMKS	SPQEKLKTVKENWKNLSDSEKELYIQHAKE	NWKNLSDSEKELYIQHAKEDETRYHNEMKS	N	H	11	1323.66	151	161	yes	yes	2	6.5338e-19	236.92	By MS/MS	By MS/MS	By MS/MS	By MS/MS	2	2	2	2	41083000	8626600	8518800	15043000	8894700	8572700	11968850	609	12	9547400	9407200	19719000	23055000
AEECAAALEHHHHHH	KDLLRRTIKKQRKYGAEECAAALEHHHHHH	AEECAAALEHHHHHH_______________	KDLLRRTIKKQRKYGAEECAAALEHHHHHH		G	-	15	1784.76	202	216	yes	yes	2;3;4	1.365e-12	163.94	By MS/MS	By MS/MS	By MS/MS	By MS/MS	6	6	6	6	50841000	11127000	15966000	16725000	7024200	13546500	11874600	18	10	12639000	17586000	21942000	18207000
LSDSEKELYI	SPQEKLKTVKENWKNLSDSEKELYIQHAKE	ENWKNLSDSEKELYIQHAKEDETRYHNEMK	SPQEKLKTVKENWKNLSDSEKELYIQHAKE	ENWKNLSDSEKELYIQHAKEDETRYHNEMK	N	Q	10	1195.6	151	160	yes	yes	2	8.7908e-08	203.29	By MS/MS	By MS/MS	By MS/MS	By MS/MS	2	2	2	2	37744000	8069700	6660900	13775000	9238500	7365300	11506750	608	10	8950300	7340600	18068000	23954000
WEEQMIEVGRKDLLRRT	HAKEDETRYHNEMKSWEEQMIEVGRKDLLR	EQMIEVGRKDLLRRTIKKQRKYGAEECAAA	HAKEDETRYHNEMKSWEEQMIEVGRKDLLR	EQMIEVGRKDLLRRTIKKQRKYGAEECAAA	S	I	17	2158.13	177	193	yes	yes	4;5	6.0227e-05	107.07	By matching	By MS/MS	By MS/MS	By MS/MS	3	3	4	4	27462000	2729000	2768700	14303000	7661100	2748850	10982050	1053	11	3150000	3080400	18710000	19862000
IQHAKEDETRYHNEMKS	KENWKNLSDSEKELYIQHAKEDETRYHNEM	HAKEDETRYHNEMKSWEEQMIEVGRKDLLR	KENWKNLSDSEKELYIQHAKEDETRYHNEM	HAKEDETRYHNEMKSWEEQMIEVGRKDLLR	Y	W	17	2114.98	160	176	yes	yes	3;4;5	3.1797e-11	151.04	By MS/MS	By MS/MS	By MS/MS	By MS/MS	5	4	6	6	35569000	6700200	8291500	13140000	7437000	7495850	10288500	382	18	7338100	9244000	17369000	19282000
LEKEIMDKHLKR	ISRFKEQLTPSQIMSLEKEIMDKHLKRKAM	IMSLEKEIMDKHLKRKAMTKKKELTLLGKP	ISRFKEQLTPSQIMSLEKEIMDKHLKRKAM	IMSLEKEIMDKHLKRKAMTKKKELTLLGKP	S	K	12	1538.86	88	99	yes	yes	3;4	1.7651e-11	200.44	By MS/MS	By MS/MS	By MS/MS	By MS/MS	3	2	3	4	29454000	4744500	4643000	12355000	7711700	4693750	10033350	544	9	5341800	5131000	16379000	20010000
KEQLTPSQI	YRAEWQVYKEEISRFKEQLTPSQIMSLEKE	EEISRFKEQLTPSQIMSLEKEIMDKHLKRK	YRAEWQVYKEEISRFKEQLTPSQIMSLEKE	EEISRFKEQLTPSQIMSLEKEIMDKHLKRK	F	M	9	1042.57	77	85	yes	yes	2	0.013302	150.17	By MS/MS	By MS/MS	By MS/MS	By MS/MS	2	2	2	2	32971000	6793800	6605500	12478000	7094100	6699650	9786050	428	4	7592500	7242000	16444000	18403000
KENWKNLS	QEAKGDSPQEKLKTVKENWKNLSDSEKELY	QEKLKTVKENWKNLSDSEKELYIQHAKEDE	QEAKGDSPQEKLKTVKENWKNLSDSEKELY	QEKLKTVKENWKNLSDSEKELYIQHAKEDE	V	D	8	1017.52	145	152	yes	yes	2	1.7136e-08	215.42	By MS/MS	By MS/MS	By matching	By MS/MS	1	2	2	2	27697000	3888400	6460200	10339000	7009400	5174300	8674200	419	5	4814700	7139700	13609000	18170000
KENWKNLSDSEKELYI	QEAKGDSPQEKLKTVKENWKNLSDSEKELY	ENWKNLSDSEKELYIQHAKEDETRYHNEMK	QEAKGDSPQEKLKTVKENWKNLSDSEKELY	ENWKNLSDSEKELYIQHAKEDETRYHNEMK	V	Q	16	1994.99	145	160	yes	yes	3	1.3311e-06	122.93	By MS/MS	By MS/MS	By MS/MS	By MS/MS	2	2	2	2	28160000	5073100	6006000	11450000	5631300	5539550	8540650	421	10	5660600	6649900	14925000	14605000
YKEEISRFKEQLTPSQIMSLEKEI	KKKIYQDAYRAEWQVYKEEISRFKEQLTPS	EQLTPSQIMSLEKEIMDKHLKRKAMTKKKE	KKKIYQDAYRAEWQVYKEEISRFKEQLTPS	EQLTPSQIMSLEKEIMDKHLKRKAMTKKKE	V	M	24	2925.52	69	92	yes	yes	4;5	2.7217e-36	207.22	By MS/MS	By MS/MS	By MS/MS	By MS/MS	3	4	4	3	36684000	7521700	12154000	12169000	4839600	9837850	8504300	1076	26	8054700	13407000	16010000	12571000
KENWKNLSDSEKELY	QEAKGDSPQEKLKTVKENWKNLSDSEKELY	KENWKNLSDSEKELYIQHAKEDETRYHNEM	QEAKGDSPQEKLKTVKENWKNLSDSEKELY	KENWKNLSDSEKELYIQHAKEDETRYHNEM	V	I	15	1881.91	145	159	yes	yes	3	2.53e-12	155.22	By MS/MS	By MS/MS	By MS/MS	By MS/MS	2	2	2	2	29680000	6404700	7152900	10563000	5559900	6778800	8061450	420	5	7156400	7905500	13820000	14430000
KEEISRFKEQLTPSQIMSL	KKIYQDAYRAEWQVYKEEISRFKEQLTPSQ	SRFKEQLTPSQIMSLEKEIMDKHLKRKAMT	KKIYQDAYRAEWQVYKEEISRFKEQLTPSQ	SRFKEQLTPSQIMSLEKEIMDKHLKRKAMT	Y	E	19	2263.19	70	88	yes	yes	3;4	2.8951e-05	113.29	By MS/MS	By matching	By MS/MS	By MS/MS	4	4	4	4	28902000	6618400	6428100	10427000	5428400	6523250	7927700	414	7	7276800	7123600	13741000	14060000
GRKDLLRRTI	YHNEMKSWEEQMIEVGRKDLLRRTIKKQRK	QMIEVGRKDLLRRTIKKQRKYGAEECAAAL	YHNEMKSWEEQMIEVGRKDLLRRTIKKQRK	QMIEVGRKDLLRRTIKKQRKYGAEECAAAL	V	K	10	1226.76	185	194	yes	yes	4	0.0074794	111.86	By MS/MS	By MS/MS	By MS/MS	By MS/MS	2	2	2	1	26176000	5668800	5128200	12535000	2844000	5398500	7689500	323	3	6360300	5627900	16262000	7304600
LSDSEKELY	SPQEKLKTVKENWKNLSDSEKELYIQHAKE	KENWKNLSDSEKELYIQHAKEDETRYHNEM	SPQEKLKTVKENWKNLSDSEKELYIQHAKE	KENWKNLSDSEKELYIQHAKEDETRYHNEM	N	I	9	1082.51	151	159	yes	yes	2	0.0043121	169.12	By MS/MS	By MS/MS	By MS/MS	By MS/MS	2	2	2	2	26871000	5972500	5716500	9330000	5852000	5844500	7591000	607	12	6664600	6354000	12257000	15170000
KNLSDSEKELYIQHA	GDSPQEKLKTVKENWKNLSDSEKELYIQHA	KNLSDSEKELYIQHAKEDETRYHNEMKSWE	GDSPQEKLKTVKENWKNLSDSEKELYIQHA	KNLSDSEKELYIQHAKEDETRYHNEMKSWE	W	K	15	1773.89	149	163	yes	yes	3	3.6891e-34	245.48	By MS/MS	By MS/MS	By MS/MS	By MS/MS	2	2	2	2	26613000	5825700	5896600	9398800	5492300	5861150	7445550	473	11	6470600	6545500	12383000	14222000
KTVKENWKNLSDSEKELYI	ERFQEAKGDSPQEKLKTVKENWKNLSDSEK	ENWKNLSDSEKELYIQHAKEDETRYHNEMK	ERFQEAKGDSPQEKLKTVKENWKNLSDSEK	ENWKNLSDSEKELYIQHAKEDETRYHNEMK	L	Q	19	2323.21	142	160	yes	yes	4	9.0936e-12	148.24	By MS/MS	By MS/MS	By MS/MS	By MS/MS	2	2	2	2	28054000	6603600	6942900	9183800	5323400	6773250	7253600	505	15	7345700	7693500	12099000	13801000
KEQLTPSQIMSLEKEIM	YRAEWQVYKEEISRFKEQLTPSQIMSLEKE	QLTPSQIMSLEKEIMDKHLKRKAMTKKKEL	YRAEWQVYKEEISRFKEQLTPSQIMSLEKE	QLTPSQIMSLEKEIMDKHLKRKAMTKKKEL	F	D	17	2004.03	77	93	yes	yes	2;3	3.3958e-08	133.45	By MS/MS	By MS/MS	By MS/MS	By MS/MS	4	4	4	3	33787000	9194000	10220000	11110000	3263300	9707000	7186650	433	13	10364000	11272000	14682000	8398500
WRELPDSKKKIYQ	PDAKTTELIRRIAQRWRELPDSKKKIYQDA	QRWRELPDSKKKIYQDAYRAEWQVYKEEIS	PDAKTTELIRRIAQRWRELPDSKKKIYQDA	QRWRELPDSKKKIYQDAYRAEWQVYKEEIS	R	D	13	1689.92	47	59	yes	yes	4	0.00030308	122.46	By MS/MS	By matching	By MS/MS	By matching	2	1	3	2	19698000	4190700	1438000	10568000	3501900	2814350	7034950	1058	2	4732100	1703900	14081000	9066800
MDKHLKRKAM	EQLTPSQIMSLEKEIMDKHLKRKAMTKKKE	LEKEIMDKHLKRKAMTKKKELTLLGKPKRP	EQLTPSQIMSLEKEIMDKHLKRKAMTKKKE	LEKEIMDKHLKRKAMTKKKELTLLGKPKRP	I	T	10	1256.68	93	102	yes	yes	2;3	0.01125	107.15	By MS/MS	By MS/MS	By MS/MS	By MS/MS	3	4	3	3	31801000	5414300	12446000	6574300	7366100	8930150	6970200	622	9	6448700	13913000	8882900	19116000
RFSKEQLPIFKAQ	SVLASCPKKPVSSYLRFSKEQLPIFKAQNP	YLRFSKEQLPIFKAQNPDAKTTELIRRIAQ	SVLASCPKKPVSSYLRFSKEQLPIFKAQNP	YLRFSKEQLPIFKAQNPDAKTTELIRRIAQ	L	N	13	1590.89	18	30	yes	yes	3	0.00042358	117.27	By matching	By matching	By MS/MS		2	2	1		47875000	16609000	17444000	13821000	0	17026500	6910500	784	1	18477000	19288000	17324000	0
YNVYVAERF	KELTLLGKPKRPRSAYNVYVAERFQEAKGD	KRPRSAYNVYVAERFQEAKGDSPQEKLKTV	KELTLLGKPKRPRSAYNVYVAERFQEAKGD	KRPRSAYNVYVAERFQEAKGDSPQEKLKTV	A	Q	9	1159.57	121	129	yes	yes	2	0.022555	108.98	By MS/MS	By MS/MS	By MS/MS	By MS/MS	2	2	2	2	31496000	8834900	9016800	8028900	5615800	8925850	6822350	1083	9	9763600	9918100	10556000	14563000
YNVYVAERFQEAKGDSPQEKLKT	KELTLLGKPKRPRSAYNVYVAERFQEAKGD	FQEAKGDSPQEKLKTVKENWKNLSDSEKEL	KELTLLGKPKRPRSAYNVYVAERFQEAKGD	FQEAKGDSPQEKLKTVKENWKNLSDSEKEL	A	V	23	2699.36	121	143	yes	yes	4;5	2.2813e-07	117.38	By MS/MS	By MS/MS	By MS/MS	By MS/MS	3	4	2	4	36073000	8875000	13948000	4899900	8350200	11411500	6625050	1086	12	10261000	15390000	6354300	21660000
QRWRELPDSKKKIYQDAYR	QNPDAKTTELIRRIAQRWRELPDSKKKIYQ	ELPDSKKKIYQDAYRAEWQVYKEEISRFKE	QNPDAKTTELIRRIAQRWRELPDSKKKIYQ	ELPDSKKKIYQDAYRAEWQVYKEEISRFKE	A	A	19	2479.31	45	63	yes	yes	4;5;6	2.2901e-07	126.88	By MS/MS	By MS/MS	By MS/MS	By matching	5	5	4	3	49833000	28509000	8408300	9891000	3024100	18458650	6457550	755	12	30488000	9248000	13079000	7843600
EWQVYKEEISRFKEQ	LPDSKKKIYQDAYRAEWQVYKEEISRFKEQ	EWQVYKEEISRFKEQLTPSQIMSLEKEIMD	LPDSKKKIYQDAYRAEWQVYKEEISRFKEQ	EWQVYKEEISRFKEQLTPSQIMSLEKEIMD	A	L	15	1997.98	65	79	yes	yes	3;4	2.2452e-12	157.35	By MS/MS	By MS/MS	By MS/MS	By MS/MS	4	4	4	3	23796000	6345600	4863800	8745400	3841000	5604700	6293200	232	14	7044700	5386700	11439000	9919700
YIQHAKEDETRYHNEM	VKENWKNLSDSEKELYIQHAKEDETRYHNE	IQHAKEDETRYHNEMKSWEEQMIEVGRKDL	VKENWKNLSDSEKELYIQHAKEDETRYHNE	IQHAKEDETRYHNEMKSWEEQMIEVGRKDL	L	K	16	2062.92	159	174	yes	yes	3;4	0.00012427	106.52	By MS/MS	By MS/MS	By MS/MS	By MS/MS	4	4	4	4	20675000	3890500	4343300	8621800	3819500	4116900	6220650	1067	6	4342400	4868400	11306000	9906700
KENWKNLSDSEKELYIQ	QEAKGDSPQEKLKTVKENWKNLSDSEKELY	NWKNLSDSEKELYIQHAKEDETRYHNEMKS	QEAKGDSPQEKLKTVKENWKNLSDSEKELY	NWKNLSDSEKELYIQHAKEDETRYHNEMKS	V	H	17	2123.05	145	161	yes	yes	3	8.8547e-11	144.5	By MS/MS	By MS/MS	By MS/MS	By MS/MS	2	2	2	2	21492000	4900900	4513300	8048700	4029400	4707100	6039050	422	15	5416200	4955700	10560000	10451000
RFSKEQLPIFKAQNPDAKTT	SVLASCPKKPVSSYLRFSKEQLPIFKAQNP	QLPIFKAQNPDAKTTELIRRIAQRWRELPD	SVLASCPKKPVSSYLRFSKEQLPIFKAQNP	QLPIFKAQNPDAKTTELIRRIAQRWRELPD	L	E	20	2318.24	18	37	yes	yes	4	4.7786e-25	175.85	By matching	By matching	By matching	By MS/MS	2	2	2	1	22536000	5465200	5479000	9226800	2364700	5472100	5795750	787	2	6064400	6045000	12072000	6184500
FSKEQLPIF	VLASCPKKPVSSYLRFSKEQLPIFKAQNPD	VSSYLRFSKEQLPIFKAQNPDAKTTELIRR	VLASCPKKPVSSYLRFSKEQLPIFKAQNPD	VSSYLRFSKEQLPIFKAQNPDAKTTELIRR	R	K	9	1107.6	19	27	yes	yes	2	0.015149	139.88	By MS/MS	By MS/MS	By MS/MS	By MS/MS	2	2	2	1	28456000	8701200	8192500	9128000	2434000	8446850	5781000	250	9	9612400	9036700	11964000	6365800
AMTKKKELTLLGKPKRPRSA	MSLEKEIMDKHLKRKAMTKKKELTLLGKPK	KELTLLGKPKRPRSAYNVYVAERFQEAKGD	MSLEKEIMDKHLKRKAMTKKKELTLLGKPK	KELTLLGKPKRPRSAYNVYVAERFQEAKGD	K	Y	20	2252.35	101	120	yes	yes	5;6	2.0612e-07	128.32	By MS/MS	By MS/MS	By MS/MS	By MS/MS	4	4	3	4	31713000	8186400	12706000	6524300	4296200	10446200	5410250	70	8	9115900	13995000	8601000	11141000
QRWRELPDSKKKIYQD	QNPDAKTTELIRRIAQRWRELPDSKKKIYQ	RWRELPDSKKKIYQDAYRAEWQVYKEEISR	QNPDAKTTELIRRIAQRWRELPDSKKKIYQ	RWRELPDSKKKIYQDAYRAEWQVYKEEISR	A	A	16	2089.11	45	60	yes	yes	4;5	6.884e-07	128.9	By MS/MS	By MS/MS	By MS/MS	By MS/MS	4	4	2	3	86528000	35435000	40504000	4789800	5800000	37969500	5294900	752	11	40042000	44890000	6258100	14969000
SYLRFSKEQLPIFKA	______________________________	SYLRFSKEQLPIFKAQNPDAKTTELIRRIA	_MSSVLASCPKKPVSSYLRFSKEQLPIFKA	SYLRFSKEQLPIFKAQNPDAKTTELIRRIA	S	Q	15	1826.01	15	29	yes	yes	2;3;4	3.668e-07	133.48	By MS/MS	By MS/MS	By MS/MS	By MS/MS	6	6	4	4	127140000	61306000	56242000	5751300	3844300	58774000	4797800	922	16	68125000	62119000	7524500	9962300
AAALEHHHHHH	RRTIKKQRKYGAEECAAALEHHHHHH____	AEECAAALEHHHHHH_______________			C	-	11	1295.6	206	216	yes	yes	2;3;4	0.00029844	141.78	By MS/MS	By MS/MS	By MS/MS	By MS/MS	6	6	7	6	14007000	1851400	3706100	5603800	2845800	2778750	4224800	0	23	2120300	4164600	7336600	7385500
YVAERFQEAKGDSPQEKL	TLLGKPKRPRSAYNVYVAERFQEAKGDSPQ	ERFQEAKGDSPQEKLKTVKENWKNLSDSEK	TLLGKPKRPRSAYNVYVAERFQEAKGDSPQ	ERFQEAKGDSPQEKLKTVKENWKNLSDSEK	V	K	18	2094.04	124	141	yes	yes	3	4.6131e-12	150.7	By MS/MS	By MS/MS	By MS/MS	By MS/MS	1	2	2	2	11877000	1704100	1813400	5632600	2727000	1758750	4179800	1097	9	1704100	1869400	7415500	7067600
KPKRPRSAYNVYVAERFQEA	KRKAMTKKKELTLLGKPKRPRSAYNVYVAE	RSAYNVYVAERFQEAKGDSPQEKLKTVKEN	KRKAMTKKKELTLLGKPKRPRSAYNVYVAE	RSAYNVYVAERFQEAKGDSPQEKLKTVKEN	G	K	20	2408.27	113	132	yes	yes	4	1.812e-17	162.15	By MS/MS	By MS/MS	By MS/MS	By MS/MS	2	2	2	2	19942000	3981900	7613000	4322200	4025000	5797450	4173600	477	14	4555500	8446300	5654800	10427000
KSWEEQMIEVGRKD	IQHAKEDETRYHNEMKSWEEQMIEVGRKDL	MKSWEEQMIEVGRKDLLRRTIKKQRKYGAE	IQHAKEDETRYHNEMKSWEEQMIEVGRKDL	MKSWEEQMIEVGRKDLLRRTIKKQRKYGAE	M	L	14	1733.84	175	188	yes	yes	3;4	0.0018889	112.72	By MS/MS	By MS/MS	By MS/MS	By MS/MS	3	4	4	4	11182000	1367300	1641900	5559000	2613500	1504600	4086250	493	8	1693000	1887300	7359800	6783600
IFKAQNPDAKTTELIRRIA	KPVSSYLRFSKEQLPIFKAQNPDAKTTELI	QNPDAKTTELIRRIAQRWRELPDSKKKIYQ	KPVSSYLRFSKEQLPIFKAQNPDAKTTELI	QNPDAKTTELIRRIAQRWRELPDSKKKIYQ	P	Q	19	2184.24	26	44	yes	yes	4;5	3.8489e-07	121.19	By MS/MS	By MS/MS	By MS/MS	By MS/MS	4	4	4	4	20915000	6362500	6388800	4885800	3277900	6375650	4081850	370	6	6954000	7106100	6423500	8505900
TPSQIMSLEKEI	WQVYKEEISRFKEQLTPSQIMSLEKEIMDK	EQLTPSQIMSLEKEIMDKHLKRKAMTKKKE	WQVYKEEISRFKEQLTPSQIMSLEKEIMDK	EQLTPSQIMSLEKEIMDKHLKRKAMTKKKE	L	M	12	1374.71	81	92	yes	yes	2	1.0089e-29	261.22	By MS/MS	By MS/MS		By MS/MS	2	2		2	26342000	8433100	9766800	0	8141900	9099950	4070950	971	4	9394400	10699000	0	21102000
AALEHHHHHH	RTIKKQRKYGAEECAAALEHHHHHH_____	AEECAAALEHHHHHH_______________			A	-	10	1224.56	207	216	yes	yes	2;3;4	0.00096974	148.07	By MS/MS	By MS/MS	By MS/MS	By MS/MS	5	6	6	4	13572000	1319500	4355300	5402900	2494300	2837400	3948600	10	31	1530100	4891200	7111100	6466400
EWQVYKEEISRFKEQLTP	LPDSKKKIYQDAYRAEWQVYKEEISRFKEQ	VYKEEISRFKEQLTPSQIMSLEKEIMDKHL	LPDSKKKIYQDAYRAEWQVYKEEISRFKEQ	VYKEEISRFKEQLTPSQIMSLEKEIMDKHL	A	S	18	2309.17	65	82	yes	yes	3	8.5011e-05	106.36	By MS/MS	By MS/MS	By MS/MS	By MS/MS	2	2	2	1	14186000	3175600	3123700	6738500	1147900	3149650	3943200	234	14	3554100	3451800	8891100	3002200
VAERFQEA	LLGKPKRPRSAYNVYVAERFQEAKGDSPQE	RSAYNVYVAERFQEAKGDSPQEKLKTVKEN	LLGKPKRPRSAYNVYVAERFQEAKGDSPQE	RSAYNVYVAERFQEAKGDSPQEKLKTVKEN	Y	K	8	948.466	125	132	yes	yes	2	0.033429	152.63	By MS/MS	By MS/MS	By MS/MS	By matching	2	2	2	2	16286000	4817800	3875300	4743100	2849800	4346550	3796450	987	4	5381100	4299800	6203700	7381300
VKENWKNLSDSEKELYIQH	FQEAKGDSPQEKLKTVKENWKNLSDSEKEL	WKNLSDSEKELYIQHAKEDETRYHNEMKSW	FQEAKGDSPQEKLKTVKENWKNLSDSEKEL	WKNLSDSEKELYIQHAKEDETRYHNEMKSW	T	A	19	2359.18	144	162	yes	yes	4	3.1551e-43	238.65	By MS/MS	By MS/MS	By MS/MS	By MS/MS	2	2	2	2	19958000	6633600	5843200	5095400	2385600	6238400	3740500	1030	11	7397300	6417600	6756000	6180100
RFSKEQLPIFK	SVLASCPKKPVSSYLRFSKEQLPIFKAQNP	SSYLRFSKEQLPIFKAQNPDAKTTELIRRI	SVLASCPKKPVSSYLRFSKEQLPIFKAQNP	SSYLRFSKEQLPIFKAQNPDAKTTELIRRI	L	A	11	1391.79	18	28	yes	yes	3	1.1135e-05	164.9	By MS/MS	By MS/MS	By MS/MS	By MS/MS	2	2	2	2	49726000	36404000	6508700	4469900	2343500	21456350	3406700	782	9	40801000	7161200	5837800	6075100
RFSKEQLPIFKAQNPDA	SVLASCPKKPVSSYLRFSKEQLPIFKAQNP	SKEQLPIFKAQNPDAKTTELIRRIAQRWRE	SVLASCPKKPVSSYLRFSKEQLPIFKAQNP	SKEQLPIFKAQNPDAKTTELIRRIAQRWRE	L	K	17	1988.05	18	34	yes	yes	3	8.6981e-11	144.68	By MS/MS	By MS/MS	By MS/MS	By MS/MS	2	2	2	2	14252000	3824300	3833300	4267900	2326300	3828800	3297100	785	15	4314500	4243000	5612300	6030700
PKKPVSSYL	______________________________	SVLASCPKKPVSSYLRFSKEQLPIFKAQNP	_______MSSVLASCPKKPVSSYLRFSKEQ	SVLASCPKKPVSSYLRFSKEQLPIFKAQNP	C	R	9	1017.59	9	17	yes	yes	2	0.014389	123.72	By MS/MS	By MS/MS	By matching	By MS/MS	2	1	1	2	12109000	3266100	2351700	1641000	4849800	2808900	3245400	700	6	3266100	2424300	2264700	12585000
TPSQIMSLEKEIM	WQVYKEEISRFKEQLTPSQIMSLEKEIMDK	QLTPSQIMSLEKEIMDKHLKRKAMTKKKEL	WQVYKEEISRFKEQLTPSQIMSLEKEIMDK	QLTPSQIMSLEKEIMDKHLKRKAMTKKKEL	L	D	13	1505.75	81	93	yes	yes	2	4.9126e-07	151.26			By MS/MS	By MS/MS			2	2	6116000	0	0	0	6116000	0	3058000	972	3	0	0	0	15856000
LEKEIMDKHLK	ISRFKEQLTPSQIMSLEKEIMDKHLKRKAM	QIMSLEKEIMDKHLKRKAMTKKKELTLLGK	ISRFKEQLTPSQIMSLEKEIMDKHLKRKAM	QIMSLEKEIMDKHLKRKAMTKKKELTLLGK	S	R	11	1382.76	88	98	yes	yes	3;4	2.4718e-09	203.51	By MS/MS	By MS/MS	By MS/MS	By MS/MS	3	4	3	2	20363000	6845900	8151700	4156000	1209600	7498800	2682800	543	9	8003300	9071100	5337400	3133400
GKPKRPRSAYNVYVAERFQEA	LKRKAMTKKKELTLLGKPKRPRSAYNVYVA	RSAYNVYVAERFQEAKGDSPQEKLKTVKEN	LKRKAMTKKKELTLLGKPKRPRSAYNVYVA	RSAYNVYVAERFQEAKGDSPQEKLKTVKEN	L	K	21	2465.29	112	132	yes	yes	4	6.1355e-05	110.6		By MS/MS	By matching	By MS/MS		2	2	2	10555000	0	5547200	2899000	2108500	2773600	2503750	300	8	0	6165400	3844800	5459600
NEMKSWEEQM	ELYIQHAKEDETRYHNEMKSWEEQMIEVGR	ETRYHNEMKSWEEQMIEVGRKDLLRRTIKK	ELYIQHAKEDETRYHNEMKSWEEQMIEVGR	ETRYHNEMKSWEEQMIEVGRKDLLRRTIKK	H	I	10	1310.53	172	181	yes	yes	2	4.9459e-25	259.82	By MS/MS	By matching	By MS/MS	By MS/MS	2	2	2	2	10801000	2849700	3236400	3143000	1572000	3043050	2357500	673	7	3154300	3581300	4140900	4072200
EWQVYKEE	LPDSKKKIYQDAYRAEWQVYKEEISRFKEQ	YQDAYRAEWQVYKEEISRFKEQLTPSQIMS	LPDSKKKIYQDAYRAEWQVYKEEISRFKEQ	YQDAYRAEWQVYKEEISRFKEQLTPSQIMS	A	I	8	1109.5	65	72	yes	yes	2	0.034051	153.71	By MS/MS	By MS/MS	By MS/MS	By MS/MS	2	2	2	2	9107600	2600400	2078900	2928200	1500100	2339650	2214150	227	5	2863300	2312700	3869300	3887300
QVYKEEISRFKEQLTPSQIMS	DSKKKIYQDAYRAEWQVYKEEISRFKEQLT	ISRFKEQLTPSQIMSLEKEIMDKHLKRKAM	DSKKKIYQDAYRAEWQVYKEEISRFKEQLT	ISRFKEQLTPSQIMSLEKEIMDKHLKRKAM	W	L	21	2540.29	67	87	yes	yes	3	0.00010423	106.94	By matching	By MS/MS	By MS/MS		2	2	2		7572900	1381500	1778200	4413100	0	1579850	2206550	761	4	1532700	1960000	5770700	0
WEEQMIEVGRKDLL	HAKEDETRYHNEMKSWEEQMIEVGRKDLLR	SWEEQMIEVGRKDLLRRTIKKQRKYGAEEC	HAKEDETRYHNEMKSWEEQMIEVGRKDLLR	SWEEQMIEVGRKDLLRRTIKKQRKYGAEEC	S	R	14	1744.88	177	190	yes	yes	3	1.3537e-06	144.27	By MS/MS	By MS/MS	By MS/MS	By MS/MS	2	2	2	2	6081700	1112000	1116700	2615600	1237400	1114350	1926500	1052	9	1217100	1246900	3439300	3209500
SYLRFSKEQLPIF	______________________________	VSSYLRFSKEQLPIFKAQNPDAKTTELIRR	_MSSVLASCPKKPVSSYLRFSKEQLPIFKA	VSSYLRFSKEQLPIFKAQNPDAKTTELIRR	S	K	13	1626.88	15	27	yes	yes	2;3	0.00044117	116.51	By MS/MS	By MS/MS	By MS/MS	By MS/MS	4	4	4	2	22780000	9424200	9694800	2744700	916280	9559500	1830490	921	11	10476000	10693000	3593700	2353400
LEKEIMDKH	ISRFKEQLTPSQIMSLEKEIMDKHLKRKAM	PSQIMSLEKEIMDKHLKRKAMTKKKELTLL	ISRFKEQLTPSQIMSLEKEIMDKHLKRKAM	PSQIMSLEKEIMDKHLKRKAMTKKKELTLL	S	L	9	1141.58	88	96	yes	yes	3	0.025879	106.29	By matching	By matching	By MS/MS		2	1	2		5736600	1764900	413620	3558100	0	1089260	1779050	541	2	1972900	490100	4662000	0
KEQLPIFKAQNPDAKT	ASCPKKPVSSYLRFSKEQLPIFKAQNPDAK	EQLPIFKAQNPDAKTTELIRRIAQRWRELP	ASCPKKPVSSYLRFSKEQLPIFKAQNPDAK	EQLPIFKAQNPDAKTTELIRRIAQRWRELP	S	T	16	1826.99	21	36	yes	yes	3	1.3087e-06	123.14	By matching	By matching	By MS/MS	By matching	2	2	2	2	5708600	898000	1465200	2126600	1218800	1181600	1672700	425	1	1026800	1619600	2759200	3157200
KSWEEQMIEVGRKDLL	IQHAKEDETRYHNEMKSWEEQMIEVGRKDL	SWEEQMIEVGRKDLLRRTIKKQRKYGAEEC	IQHAKEDETRYHNEMKSWEEQMIEVGRKDL	SWEEQMIEVGRKDLLRRTIKKQRKYGAEEC	M	R	16	1960.01	175	190	yes	yes	4	1.8397e-06	118.21		By MS/MS	By MS/MS	By MS/MS		2	2	1	4845500	0	1603400	2535000	707020	801700	1621010	495	7	0	1767400	3324600	1849100
QDAYRAEWQVYKEEISRF	AQRWRELPDSKKKIYQDAYRAEWQVYKEEI	YRAEWQVYKEEISRFKEQLTPSQIMSLEKE	AQRWRELPDSKKKIYQDAYRAEWQVYKEEI	YRAEWQVYKEEISRFKEQLTPSQIMSLEKE	Y	K	18	2317.11	59	76	yes	yes	4	0.00011415	103.1	By matching	By MS/MS	By MS/MS	By MS/MS	2	2	2	2	5674400	1055000	1405100	2279800	934520	1230050	1607160	717	2	1194400	1544100	2983400	2438400
LPIFKAQNPDAKTTELIRRIA	PKKPVSSYLRFSKEQLPIFKAQNPDAKTTE	QNPDAKTTELIRRIAQRWRELPDSKKKIYQ	PKKPVSSYLRFSKEQLPIFKAQNPDAKTTE	QNPDAKTTELIRRIAQRWRELPDSKKKIYQ	Q	Q	21	2394.37	24	44	yes	yes	4	0.00015836	102.33	By MS/MS	By MS/MS	By MS/MS	By MS/MS	2	2	1	2	9749900	3473500	3117700	1774300	1384400	3295600	1579350	592	7	3825400	3420100	2223900	3586400
RFKEQLTPSQIMSL	DAYRAEWQVYKEEISRFKEQLTPSQIMSLE	SRFKEQLTPSQIMSLEKEIMDKHLKRKAMT	DAYRAEWQVYKEEISRFKEQLTPSQIMSLE	SRFKEQLTPSQIMSLEKEIMDKHLKRKAMT	S	E	14	1676.89	75	88	yes	yes	2	9.0943e-07	147.72	By MS/MS	By MS/MS	By MS/MS	By MS/MS	2	2	2	2	8723000	2850800	2762500	2053200	1056400	2806650	1554800	779	11	3119700	3065300	2689300	2735700
YQDAYRAEWQV	IAQRWRELPDSKKKIYQDAYRAEWQVYKEE	KKKIYQDAYRAEWQVYKEEISRFKEQLTPS	IAQRWRELPDSKKKIYQDAYRAEWQVYKEE	KKKIYQDAYRAEWQVYKEEISRFKEQLTPS	I	Y	11	1427.65	58	68	yes	yes	2	0.014051	106.62	By MS/MS	By MS/MS	By MS/MS	By MS/MS	2	2	2	2	5428100	1497400	1201600	1769200	959940	1349500	1364570	1087	4	1662800	1331500	2337300	2489600
SKEQLPIFK	LASCPKKPVSSYLRFSKEQLPIFKAQNPDA	SSYLRFSKEQLPIFKAQNPDAKTTELIRRI	LASCPKKPVSSYLRFSKEQLPIFKAQNPDA	SSYLRFSKEQLPIFKAQNPDAKTTELIRRI	F	A	9	1088.62	20	28	yes	yes	2	1.1621e-05	195.7	By MS/MS	By MS/MS	By MS/MS	By matching	2	2	2	2	14296000	9742100	1897200	1676000	980320	5819650	1328160	878	5	10705000	2103800	2190500	2540600
AERFQEAKG	LGKPKRPRSAYNVYVAERFQEAKGDSPQEK	AYNVYVAERFQEAKGDSPQEKLKTVKENWK	LGKPKRPRSAYNVYVAERFQEAKGDSPQEK	AYNVYVAERFQEAKGDSPQEKLKTVKENWK	V	D	9	1034.51	126	134	yes	yes	3	0.015966	142.43	By matching	By MS/MS	By MS/MS	By MS/MS	2	2	2	2	4321700	490330	1197200	1128400	1505800	843765	1317100	25	5	541910	1361200	1490800	3895700
FKEQLTPSQIMS	AYRAEWQVYKEEISRFKEQLTPSQIMSLEK	ISRFKEQLTPSQIMSLEKEIMDKHLKRKAM	AYRAEWQVYKEEISRFKEQLTPSQIMSLEK	ISRFKEQLTPSQIMSLEKEIMDKHLKRKAM	R	L	12	1407.71	76	87	yes	yes	2	0.010161	102.52	By MS/MS	By MS/MS	By MS/MS	By MS/MS	2	2	1	2	6047600	2093000	1654500	963280	1336800	1873750	1150040	247	5	2351200	1826500	1207400	3467900
SPQEKLKTV	YNVYVAERFQEAKGDSPQEKLKTVKENWKN	QEAKGDSPQEKLKTVKENWKNLSDSEKELY	YNVYVAERFQEAKGDSPQEKLKTVKENWKN	QEAKGDSPQEKLKTVKENWKNLSDSEKELY	D	K	9	1028.59	136	144	yes	yes	2	0.014976	119.68	By MS/MS	By matching	By matching	By MS/MS	2	2	1	2	5008900	1690700	1536700	670880	1110600	1613700	890740	901	2	1870200	1695100	840900	2875900
RFKEQLTPSQIM	DAYRAEWQVYKEEISRFKEQLTPSQIMSLE	EISRFKEQLTPSQIMSLEKEIMDKHLKRKA	DAYRAEWQVYKEEISRFKEQLTPSQIMSLE	EISRFKEQLTPSQIMSLEKEIMDKHLKRKA	S	S	12	1476.78	75	86	yes	yes	2	0.0031687	114.5	By MS/MS	By MS/MS	By MS/MS	By matching	2	2	1	2	5597400	2161000	2378800	575630	481880	2269900	528755	777	6	2393800	2638600	721510	1249200

## Sheet:  negative set used for icelogo
_____________MSSVLASCPKKPVSSYL
____________MSSVLASCPKKPVSSYLR
___________MSSVLASCPKKPVSSYLRF
__________MSSVLASCPKKPVSSYLRFS
_________MSSVLASCPKKPVSSYLRFSK
________MSSVLASCPKKPVSSYLRFSKE
_______MSSVLASCPKKPVSSYLRFSKEQ
______MSSVLASCPKKPVSSYLRFSKEQL
_____MSSVLASCPKKPVSSYLRFSKEQLP
____MSSVLASCPKKPVSSYLRFSKEQLPI
___MSSVLASCPKKPVSSYLRFSKEQLPIF
__MSSVLASCPKKPVSSYLRFSKEQLPIFK
_MSSVLASCPKKPVSSYLRFSKEQLPIFKA
MSSVLASCPKKPVSSYLRFSKEQLPIFKAQ
SSVLASCPKKPVSSYLRFSKEQLPIFKAQN
SVLASCPKKPVSSYLRFSKEQLPIFKAQNP
VLASCPKKPVSSYLRFSKEQLPIFKAQNPD
LASCPKKPVSSYLRFSKEQLPIFKAQNPDA
ASCPKKPVSSYLRFSKEQLPIFKAQNPDAK
SCPKKPVSSYLRFSKEQLPIFKAQNPDAKT
CPKKPVSSYLRFSKEQLPIFKAQNPDAKTT
PKKPVSSYLRFSKEQLPIFKAQNPDAKTTE
KKPVSSYLRFSKEQLPIFKAQNPDAKTTEL
KPVSSYLRFSKEQLPIFKAQNPDAKTTELI
PVSSYLRFSKEQLPIFKAQNPDAKTTELIR
VSSYLRFSKEQLPIFKAQNPDAKTTELIRR
SSYLRFSKEQLPIFKAQNPDAKTTELIRRI
SYLRFSKEQLPIFKAQNPDAKTTELIRRIA
YLRFSKEQLPIFKAQNPDAKTTELIRRIAQ
LRFSKEQLPIFKAQNPDAKTTELIRRIAQR
RFSKEQLPIFKAQNPDAKTTELIRRIAQRW
FSKEQLPIFKAQNPDAKTTELIRRIAQRWR
SKEQLPIFKAQNPDAKTTELIRRIAQRWRE
KEQLPIFKAQNPDAKTTELIRRIAQRWREL
EQLPIFKAQNPDAKTTELIRRIAQRWRELP
QLPIFKAQNPDAKTTELIRRIAQRWRELPD
LPIFKAQNPDAKTTELIRRIAQRWRELPDS
PIFKAQNPDAKTTELIRRIAQRWRELPDSK
IFKAQNPDAKTTELIRRIAQRWRELPDSKK
FKAQNPDAKTTELIRRIAQRWRELPDSKKK
KAQNPDAKTTELIRRIAQRWRELPDSKKKI
AQNPDAKTTELIRRIAQRWRELPDSKKKIY
QNPDAKTTELIRRIAQRWRELPDSKKKIYQ
NPDAKTTELIRRIAQRWRELPDSKKKIYQD
PDAKTTELIRRIAQRWRELPDSKKKIYQDA
DAKTTELIRRIAQRWRELPDSKKKIYQDAY
AKTTELIRRIAQRWRELPDSKKKIYQDAYR
KTTELIRRIAQRWRELPDSKKKIYQDAYRA
TTELIRRIAQRWRELPDSKKKIYQDAYRAE
TELIRRIAQRWRELPDSKKKIYQDAYRAEW
ELIRRIAQRWRELPDSKKKIYQDAYRAEWQ
LIRRIAQRWRELPDSKKKIYQDAYRAEWQV
IRRIAQRWRELPDSKKKIYQDAYRAEWQVY
RRIAQRWRELPDSKKKIYQDAYRAEWQVYK
RIAQRWRELPDSKKKIYQDAYRAEWQVYKE
IAQRWRELPDSKKKIYQDAYRAEWQVYKEE
AQRWRELPDSKKKIYQDAYRAEWQVYKEEI
QRWRELPDSKKKIYQDAYRAEWQVYKEEIS
RWRELPDSKKKIYQDAYRAEWQVYKEEISR
WRELPDSKKKIYQDAYRAEWQVYKEEISRF
RELPDSKKKIYQDAYRAEWQVYKEEISRFK
ELPDSKKKIYQDAYRAEWQVYKEEISRFKE
LPDSKKKIYQDAYRAEWQVYKEEISRFKEQ
PDSKKKIYQDAYRAEWQVYKEEISRFKEQL
DSKKKIYQDAYRAEWQVYKEEISRFKEQLT
SKKKIYQDAYRAEWQVYKEEISRFKEQLTP
KKKIYQDAYRAEWQVYKEEISRFKEQLTPS
KKIYQDAYRAEWQVYKEEISRFKEQLTPSQ
KIYQDAYRAEWQVYKEEISRFKEQLTPSQI
IYQDAYRAEWQVYKEEISRFKEQLTPSQIM
YQDAYRAEWQVYKEEISRFKEQLTPSQIMS
QDAYRAEWQVYKEEISRFKEQLTPSQIMSL
DAYRAEWQVYKEEISRFKEQLTPSQIMSLE
AYRAEWQVYKEEISRFKEQLTPSQIMSLEK
YRAEWQVYKEEISRFKEQLTPSQIMSLEKE
RAEWQVYKEEISRFKEQLTPSQIMSLEKEI
AEWQVYKEEISRFKEQLTPSQIMSLEKEIM
EWQVYKEEISRFKEQLTPSQIMSLEKEIMD
WQVYKEEISRFKEQLTPSQIMSLEKEIMDK
QVYKEEISRFKEQLTPSQIMSLEKEIMDKH
VYKEEISRFKEQLTPSQIMSLEKEIMDKHL
YKEEISRFKEQLTPSQIMSLEKEIMDKHLK
KEEISRFKEQLTPSQIMSLEKEIMDKHLKR
EEISRFKEQLTPSQIMSLEKEIMDKHLKRK
EISRFKEQLTPSQIMSLEKEIMDKHLKRKA
ISRFKEQLTPSQIMSLEKEIMDKHLKRKAM
SRFKEQLTPSQIMSLEKEIMDKHLKRKAMT
RFKEQLTPSQIMSLEKEIMDKHLKRKAMTK
FKEQLTPSQIMSLEKEIMDKHLKRKAMTKK
KEQLTPSQIMSLEKEIMDKHLKRKAMTKKK
EQLTPSQIMSLEKEIMDKHLKRKAMTKKKE
QLTPSQIMSLEKEIMDKHLKRKAMTKKKEL
LTPSQIMSLEKEIMDKHLKRKAMTKKKELT
TPSQIMSLEKEIMDKHLKRKAMTKKKELTL
PSQIMSLEKEIMDKHLKRKAMTKKKELTLL
SQIMSLEKEIMDKHLKRKAMTKKKELTLLG
QIMSLEKEIMDKHLKRKAMTKKKELTLLGK
IMSLEKEIMDKHLKRKAMTKKKELTLLGKP
MSLEKEIMDKHLKRKAMTKKKELTLLGKPK
SLEKEIMDKHLKRKAMTKKKELTLLGKPKR
LEKEIMDKHLKRKAMTKKKELTLLGKPKRP
EKEIMDKHLKRKAMTKKKELTLLGKPKRPR
KEIMDKHLKRKAMTKKKELTLLGKPKRPRS
EIMDKHLKRKAMTKKKELTLLGKPKRPRSA
IMDKHLKRKAMTKKKELTLLGKPKRPRSAY
MDKHLKRKAMTKKKELTLLGKPKRPRSAYN
DKHLKRKAMTKKKELTLLGKPKRPRSAYNV
KHLKRKAMTKKKELTLLGKPKRPRSAYNVY
HLKRKAMTKKKELTLLGKPKRPRSAYNVYV
LKRKAMTKKKELTLLGKPKRPRSAYNVYVA
KRKAMTKKKELTLLGKPKRPRSAYNVYVAE
RKAMTKKKELTLLGKPKRPRSAYNVYVAER
KAMTKKKELTLLGKPKRPRSAYNVYVAERF
AMTKKKELTLLGKPKRPRSAYNVYVAERFQ
MTKKKELTLLGKPKRPRSAYNVYVAERFQE
TKKKELTLLGKPKRPRSAYNVYVAERFQEA
KKKELTLLGKPKRPRSAYNVYVAERFQEAK
KKELTLLGKPKRPRSAYNVYVAERFQEAKG
KELTLLGKPKRPRSAYNVYVAERFQEAKGD
ELTLLGKPKRPRSAYNVYVAERFQEAKGDS
LTLLGKPKRPRSAYNVYVAERFQEAKGDSP
TLLGKPKRPRSAYNVYVAERFQEAKGDSPQ
LLGKPKRPRSAYNVYVAERFQEAKGDSPQE
LGKPKRPRSAYNVYVAERFQEAKGDSPQEK
GKPKRPRSAYNVYVAERFQEAKGDSPQEKL
KPKRPRSAYNVYVAERFQEAKGDSPQEKLK
PKRPRSAYNVYVAERFQEAKGDSPQEKLKT
KRPRSAYNVYVAERFQEAKGDSPQEKLKTV
RPRSAYNVYVAERFQEAKGDSPQEKLKTVK
PRSAYNVYVAERFQEAKGDSPQEKLKTVKE
RSAYNVYVAERFQEAKGDSPQEKLKTVKEN
SAYNVYVAERFQEAKGDSPQEKLKTVKENW
AYNVYVAERFQEAKGDSPQEKLKTVKENWK
YNVYVAERFQEAKGDSPQEKLKTVKENWKN
NVYVAERFQEAKGDSPQEKLKTVKENWKNL
VYVAERFQEAKGDSPQEKLKTVKENWKNLS
YVAERFQEAKGDSPQEKLKTVKENWKNLSD
VAERFQEAKGDSPQEKLKTVKENWKNLSDS
AERFQEAKGDSPQEKLKTVKENWKNLSDSE
ERFQEAKGDSPQEKLKTVKENWKNLSDSEK
RFQEAKGDSPQEKLKTVKENWKNLSDSEKE
FQEAKGDSPQEKLKTVKENWKNLSDSEKEL
QEAKGDSPQEKLKTVKENWKNLSDSEKELY
EAKGDSPQEKLKTVKENWKNLSDSEKELYI
AKGDSPQEKLKTVKENWKNLSDSEKELYIQ
KGDSPQEKLKTVKENWKNLSDSEKELYIQH
GDSPQEKLKTVKENWKNLSDSEKELYIQHA
DSPQEKLKTVKENWKNLSDSEKELYIQHAK
SPQEKLKTVKENWKNLSDSEKELYIQHAKE
PQEKLKTVKENWKNLSDSEKELYIQHAKED
QEKLKTVKENWKNLSDSEKELYIQHAKEDE
EKLKTVKENWKNLSDSEKELYIQHAKEDET
KLKTVKENWKNLSDSEKELYIQHAKEDETR
LKTVKENWKNLSDSEKELYIQHAKEDETRY
KTVKENWKNLSDSEKELYIQHAKEDETRYH
TVKENWKNLSDSEKELYIQHAKEDETRYHN
VKENWKNLSDSEKELYIQHAKEDETRYHNE
KENWKNLSDSEKELYIQHAKEDETRYHNEM
ENWKNLSDSEKELYIQHAKEDETRYHNEMK
NWKNLSDSEKELYIQHAKEDETRYHNEMKS
WKNLSDSEKELYIQHAKEDETRYHNEMKSW
KNLSDSEKELYIQHAKEDETRYHNEMKSWE
NLSDSEKELYIQHAKEDETRYHNEMKSWEE
LSDSEKELYIQHAKEDETRYHNEMKSWEEQ
SDSEKELYIQHAKEDETRYHNEMKSWEEQM
DSEKELYIQHAKEDETRYHNEMKSWEEQMI
SEKELYIQHAKEDETRYHNEMKSWEEQMIE
EKELYIQHAKEDETRYHNEMKSWEEQMIEV
KELYIQHAKEDETRYHNEMKSWEEQMIEVG
ELYIQHAKEDETRYHNEMKSWEEQMIEVGR
LYIQHAKEDETRYHNEMKSWEEQMIEVGRK
YIQHAKEDETRYHNEMKSWEEQMIEVGRKD
IQHAKEDETRYHNEMKSWEEQMIEVGRKDL
QHAKEDETRYHNEMKSWEEQMIEVGRKDLL
HAKEDETRYHNEMKSWEEQMIEVGRKDLLR
AKEDETRYHNEMKSWEEQMIEVGRKDLLRR
KEDETRYHNEMKSWEEQMIEVGRKDLLRRT
EDETRYHNEMKSWEEQMIEVGRKDLLRRTI
DETRYHNEMKSWEEQMIEVGRKDLLRRTIK
ETRYHNEMKSWEEQMIEVGRKDLLRRTIKK
TRYHNEMKSWEEQMIEVGRKDLLRRTIKKQ
RYHNEMKSWEEQMIEVGRKDLLRRTIKKQR
YHNEMKSWEEQMIEVGRKDLLRRTIKKQRK
HNEMKSWEEQMIEVGRKDLLRRTIKKQRKY
NEMKSWEEQMIEVGRKDLLRRTIKKQRKYG
EMKSWEEQMIEVGRKDLLRRTIKKQRKYGA
MKSWEEQMIEVGRKDLLRRTIKKQRKYGAE
KSWEEQMIEVGRKDLLRRTIKKQRKYGAEE
SWEEQMIEVGRKDLLRRTIKKQRKYGAEEC
WEEQMIEVGRKDLLRRTIKKQRKYGAEECA
EEQMIEVGRKDLLRRTIKKQRKYGAEECAA
EQMIEVGRKDLLRRTIKKQRKYGAEECAAA
QMIEVGRKDLLRRTIKKQRKYGAEECAAAL
MIEVGRKDLLRRTIKKQRKYGAEECAAALE
IEVGRKDLLRRTIKKQRKYGAEECAAALEH
EVGRKDLLRRTIKKQRKYGAEECAAALEHH
VGRKDLLRRTIKKQRKYGAEECAAALEHHH
GRKDLLRRTIKKQRKYGAEECAAALEHHHH
RKDLLRRTIKKQRKYGAEECAAALEHHHHH
KDLLRRTIKKQRKYGAEECAAALEHHHHHH
DLLRRTIKKQRKYGAEECAAALEHHHHHH_
LLRRTIKKQRKYGAEECAAALEHHHHHH__
LRRTIKKQRKYGAEECAAALEHHHHHH___
